# Supplementary material for: Secretome profiles of immortalized dental follicle cells using iTRAQ-based proteomic analysis
Source: Sci Rep. 2017 Aug 4;7:7300. doi: 10.1038/s41598-017-07467-3 (PMC5544752; doi:10.1038/s41598-017-07467-3)
Supplement: Supplementary file 1 — Supplementary information. [file 41598_2017_7467_MOESM1_ESM.xlsx]

## Sheet: DFC vs iDFC
Accession	Name	Samesets	Diff_state	DFC:iDFC	GO_function(Biological_Process)	GO_function(Cellular_Component)	GO_function(Molecular_Function)	COG_function	Kegg_function	Kegg_enrichment
tr|A8K2Q6|A8K2Q6_HUMAN	Peptidyl-prolyl cis-trans isomerase OS=Homo sapiens PE=2 SV=1	sp|P45877|PPIC_HUMAN	down	0.0277971	metabolic process;cellular process	extracellular region part;extracellular region;organelle;cell part;cell	binding;catalytic activity	Posttranslational modification, protein turnover, chaperones ;
tr|Q6IBN6|Q6IBN6_HUMAN	CBX1 protein OS=Homo sapiens GN=CBX1 PE=2 SV=1	tr|J3KS05|J3KS05_HUMAN;tr|B5MD17|B5MD17_HUMAN;sp|P83916|CBX1_HUMAN	down	0.0394457	regulation of biological process;negative regulation of biological process;metabolic process;biological regulation;cellular process	organelle;cell part;cell;organelle part;membrane-enclosed lumen	binding
tr|B8ZZW2|B8ZZW2_HUMAN	GRIP and coiled-coil domain-containing protein 2 (Fragment) OS=Homo sapiens GN=GCC2 PE=1 SV=1		down	0.0448745	regulation of biological process;establishment of localization;cellular component organization or biogenesis;localization;biological regulation;cellular process	organelle;cell part;cell;organelle part;membrane-enclosed lumen	binding		MAPK signaling pathway;Focal adhesion	ko04010,MAPK signaling pathway;ko04510,Focal adhesion
tr|B5BU25|B5BU25_HUMAN	U2 small nuclear RNA auxiliary factor 2 isoform b OS=Homo sapiens GN=U2AF2 PE=2 SV=1	sp|P26368|U2AF2_HUMAN	down	0.0564937	reproductive process;reproduction;regulation of biological process;establishment of localization;positive regulation of biological process;developmental process;multicellular organismal process;cellular process;negative regulation of biological process;localization;biological regulation;metabolic process	virion part;organelle;macromolecular complex;cell part;cell;virion;organelle part;membrane-enclosed lumen	binding		Spliceosome	ko03040,Spliceosome
tr|Q96JU8|Q96JU8_HUMAN	cDNA FLJ14963 fis, clone PLACE4000522, weakly similar to NEUROGENIC LOCUS NOTCH PROTEIN OS=Homo sapiens PE=2 SV=1		down	0.0564937	immune system process;regulation of biological process;multi-organism process;establishment of localization;cellular component organization or biogenesis;positive regulation of biological process;developmental process;multicellular organismal process;cellular process;cell proliferation;response to stimulus;growth;signaling;negative regulation of biological process;localization;biological regulati…	extracellular region;organelle;macromolecular complex;cell part;cell;organelle part;membrane-enclosed lumen	binding	General function prediction only ;	Notch signaling pathway;Dorso-ventral axis formation	ko04320,Dorso-ventral axis formation;ko04330,Notch signaling pathway
tr|Q6IPT9|Q6IPT9_HUMAN	Elongation factor 1-alpha OS=Homo sapiens GN=EEF1A1 PE=2 SV=1	tr|Q6IPS9|Q6IPS9_HUMAN;tr|Q53HR5|Q53HR5_HUMAN;tr|Q53HM9|Q53HM9_HUMAN;sp|P68104|EF1A1_HUMAN;tr|Q53HQ7|Q53HQ7_HUMAN	down	0.057544	regulation of biological process;cellular component organization or biogenesis;positive regulation of biological process;developmental process;multicellular organismal process;cellular process;response to stimulus;biological regulation;metabolic process;death	extracellular region part;organelle;cell part;membrane-enclosed lumen;extracellular region;cell;macromolecular complex;organelle part	binding;catalytic activity	Translation, ribosomal structure and biogenesis ;	RNA transport	ko03013,RNA transport
tr|B5MDF5|B5MDF5_HUMAN	GTP-binding nuclear protein Ran OS=Homo sapiens GN=RAN PE=1 SV=1	sp|P62826|RAN_HUMAN	down	0.0613762	reproductive process;reproduction;regulation of biological process;establishment of localization;cellular component organization or biogenesis;positive regulation of biological process;developmental process;multicellular organismal process;cellular process;response to stimulus;signaling;negative regulation of biological process;localization;biological regulation;metabolic process	extracellular region part;organelle;cell part;membrane-enclosed lumen;extracellular region;cell;macromolecular complex;organelle part	protein binding transcription factor activity;binding;catalytic activity	General function prediction only ;	RNA transport	ko03013,RNA transport
tr|I3L504|I3L504_HUMAN	Eukaryotic translation initiation factor 5A-1 OS=Homo sapiens GN=EIF5A PE=1 SV=1	sp|P63241|IF5A1_HUMAN;tr|I3L397|I3L397_HUMAN	down	0.0630957	regulation of biological process;establishment of localization;cellular component organization or biogenesis;positive regulation of biological process;developmental process;cellular process;cell proliferation;negative regulation of biological process;localization;biological regulation;metabolic process;death	extracellular region part;extracellular region;organelle;macromolecular complex;cell part;cell;organelle part	binding	Translation, ribosomal structure and biogenesis ;
sp|P25398|RS12_HUMAN	40S ribosomal protein S12 OS=Homo sapiens GN=RPS12 PE=1 SV=3		down	0.0765597	reproductive process;reproduction;establishment of localization;cellular component organization or biogenesis;viral reproduction;localization;metabolic process;cellular process	organelle;macromolecular complex;cell part;cell;organelle part;membrane-enclosed lumen	structural molecule activity	Translation, ribosomal structure and biogenesis ;	Ribosome	ko03010,Ribosome
tr|E5RJR5|E5RJR5_HUMAN	S-phase kinase-associated protein 1 OS=Homo sapiens GN=SKP1 PE=1 SV=1		down	0.077983	immune system process;regulation of biological process;cellular component organization or biogenesis;positive regulation of biological process;rhythmic process;cellular process;response to stimulus;signaling;viral reproduction;biological regulation;metabolic process	extracellular region part;organelle;cell part;membrane-enclosed lumen;extracellular region;cell;macromolecular complex;organelle part	binding;catalytic activity	Posttranslational modification, protein turnover, chaperones ;	Cell cycle - yeast;Wnt signaling pathway;Cell cycle;Ubiquitin mediated proteolysis;Circadian rhythm - mammal;Oocyte meiosis;Protein processing in endoplasmic reticulum;TGF-beta signaling pathway	ko04350,TGF-beta signaling pathway;ko04710,Circadian rhythm - mammal;ko04110,Cell cycle;ko04310,Wnt signaling pathway;ko04114,Oocyte meiosis;ko04120,Ubiquitin mediated proteolysis;ko04111,Cell cycle - yeast;ko04141,Protein processing in endoplasmic reticulum
tr|B3KP83|B3KP83_HUMAN	cDNA FLJ31382 fis, clone NHNPC2000187, highly similar to Docking protein 1 (Downstream of tyrosine kinase 1) OS=Homo sapiens PE=2 SV=1	tr|Q53GP8|Q53GP8_HUMAN;sp|Q99704|DOK1_HUMAN;tr|B4DJN1|B4DJN1_HUMAN	down	0.0831764	response to stimulus;regulation of biological process;signaling;metabolic process;biological regulation;cellular process	organelle;cell part;cell	molecular transducer activity;binding;catalytic activity		Neurotrophin signaling pathway	ko04722,Neurotrophin signaling pathway
tr|H7C525|H7C525_HUMAN	Coiled-coil domain-containing protein 58 (Fragment) OS=Homo sapiens GN=CCDC58 PE=1 SV=1	tr|C9JQ41|C9JQ41_HUMAN;sp|Q4VC31|CCD58_HUMAN	down	0.0870964		organelle;cell part;cell
tr|B3GQS7|B3GQS7_HUMAN	Mitochondrial heat shock 60kD protein 1 variant 1 OS=Homo sapiens GN=HSPD1 PE=2 SV=1	tr|A0A024R3X4|A0A024R3X4_HUMAN;sp|P10809|CH60_HUMAN	down	0.0895365	multi-organism process;positive regulation of biological process;developmental process;multicellular organismal process;cellular process;signaling;viral reproduction;negative regulation of biological process;biological regulation;metabolic process;death;immune system process;regulation of biological process;cellular component organization or biogenesis;cell proliferation;response to stimulus	extracellular region part;organelle;cell part;membrane-enclosed lumen;extracellular region;cell;macromolecular complex;organelle part	binding;catalytic activity	Posttranslational modification, protein turnover, chaperones ;	RNA degradation;Type I diabetes mellitus	ko04940,Type I diabetes mellitus;ko03018,RNA degradation
tr|A0A024RAQ1|A0A024RAQ1_HUMAN	Cold shock domain protein A, isoform CRA_a OS=Homo sapiens GN=CSDA PE=4 SV=1	sp|P16989|YBOX3_HUMAN	down	0.0912011	reproductive process;reproduction;regulation of biological process;positive regulation of biological process;developmental process;multicellular organismal process;cellular process;response to stimulus;growth;negative regulation of biological process;biological regulation;metabolic process;death	organelle;macromolecular complex;cell part;cell	protein binding transcription factor activity;binding	Transcription ;	Tight junction	ko04530,Tight junction
tr|A0A024R8S3|A0A024R8S3_HUMAN	Small ubiquitin-related modifier OS=Homo sapiens GN=SUMO2 PE=3 SV=1	sp|P61956|SUMO2_HUMAN	down	0.0912011	response to stimulus;regulation of biological process;positive regulation of biological process;negative regulation of biological process;localization;metabolic process;biological regulation;cellular process	organelle;cell part;cell;organelle part;membrane-enclosed lumen	binding;protein tag;catalytic activity	Posttranslational modification, protein turnover, chaperones ;	RNA transport	ko03013,RNA transport
tr|Q53SS8|Q53SS8_HUMAN	Epididymis secretory protein Li 85 OS=Homo sapiens GN=PCBP1 PE=2 SV=1	sp|Q15365|PCBP1_HUMAN	down	0.0954993	immune system process;regulation of biological process;multi-organism process;multicellular organismal process;cellular process;response to stimulus;negative regulation of biological process;biological regulation;metabolic process	extracellular region part;organelle;cell part;membrane-enclosed lumen;extracellular region;cell;macromolecular complex;organelle part	translation regulator activity;binding		Spliceosome	ko03040,Spliceosome
sp|P61604|CH10_HUMAN	10 kDa heat shock protein, mitochondrial OS=Homo sapiens GN=HSPE1 PE=1 SV=2		down	0.0981748	response to stimulus;regulation of biological process;developmental process;metabolic process;biological regulation;multicellular organismal process;death;cellular process	extracellular region part;extracellular region;organelle;cell part;cell;organelle part;membrane-enclosed lumen	binding	Posttranslational modification, protein turnover, chaperones ;
tr|Q541A5|Q541A5_HUMAN	Ubiquitin fusion degradation 1 like (Yeast), isoform CRA_b OS=Homo sapiens GN=ufd1 PE=2 SV=1	tr|B4E3I3|B4E3I3_HUMAN;sp|Q92890|UFD1_HUMAN	down	0.0981748	response to stimulus;establishment of localization;developmental process;localization;metabolic process;multicellular organismal process;cellular process	organelle;macromolecular complex;cell part;cell;organelle part;membrane-enclosed lumen	binding;catalytic activity	Posttranslational modification, protein turnover, chaperones ;	Protein processing in endoplasmic reticulum	ko04141,Protein processing in endoplasmic reticulum
tr|Q6LET3|Q6LET3_HUMAN	HPRT1 protein (Fragment) OS=Homo sapiens GN=HPRT1 PE=2 SV=1	tr|A0A140VJL3|A0A140VJL3_HUMAN;sp|P00492|HPRT_HUMAN	down	0.0990832	immune system process;regulation of biological process;cellular component organization or biogenesis;positive regulation of biological process;developmental process;multicellular organismal process;cellular process;cell proliferation;response to stimulus;biological regulation;metabolic process;death	extracellular region part;extracellular region;organelle;cell part;cell	binding;catalytic activity	Nucleotide transport and metabolism ;	Metabolic pathways;Drug metabolism - other enzymes;Purine metabolism;Biosynthesis of secondary metabolites	ko00983,Drug metabolism - other enzymes;ko01110,Biosynthesis of secondary metabolites;ko01100,Metabolic pathways;ko00230,Purine metabolism
sp|Q01844|EWS_HUMAN	RNA-binding protein EWS OS=Homo sapiens GN=EWSR1 PE=1 SV=1	tr|C9JGE3|C9JGE3_HUMAN;tr|B0QYK0|B0QYK0_HUMAN;tr|A0A0D9SFL3|A0A0D9SFL3_HUMAN	down	0.103753		organelle;cell part;cell;organelle part;membrane-enclosed lumen	binding
tr|Q6FGM6|Q6FGM6_HUMAN	PPID protein OS=Homo sapiens GN=PPID PE=2 SV=1	tr|E5KN59|E5KN59_HUMAN;tr|E5KN55|E5KN55_HUMAN;sp|Q08752|PPID_HUMAN	down	0.103753	reproductive process;reproduction;regulation of biological process;establishment of localization;cellular component organization or biogenesis;positive regulation of biological process;cellular process;response to stimulus;viral reproduction;negative regulation of biological process;localization;biological regulation;metabolic process;death	organelle;cell part;cell;organelle part;membrane-enclosed lumen	binding;catalytic activity	Posttranslational modification, protein turnover, chaperones ;	Parkinson's disease;Calcium signaling pathway;Huntington's disease	ko04020,Calcium signaling pathway;ko05012,Parkinson's disease;ko05016,Huntington's disease
tr|V9HW98|V9HW98_HUMAN	Epididymis luminal protein 2 OS=Homo sapiens GN=HEL2 PE=1 SV=1	sp|P62258|1433E_HUMAN	down	0.105682	regulation of biological process;establishment of localization;developmental process;multicellular organismal process;cellular process;response to stimulus;signaling;viral reproduction;negative regulation of biological process;localization;locomotion;biological regulation;metabolic process;death	extracellular region part;extracellular region;organelle;macromolecular complex;cell part;cell;organelle part	enzyme regulator activity;binding;channel regulator activity;catalytic activity	Signal transduction mechanisms ;	Cell cycle;Neurotrophin signaling pathway;Oocyte meiosis	ko04114,Oocyte meiosis;ko04722,Neurotrophin signaling pathway;ko04110,Cell cycle
tr|A0A024R8C8|A0A024R8C8_HUMAN	TBC1 domain family, member 13, isoform CRA_a OS=Homo sapiens GN=TBC1D13 PE=4 SV=1	sp|Q9NVG8|TBC13_HUMAN	down	0.10666	regulation of biological process;metabolic process;biological regulation;cellular process		enzyme regulator activity;binding	General function prediction only ;	Toll-like receptor signaling pathway;RNA transport;Apoptosis;RIG-I-like receptor signaling pathway;Cytosolic DNA-sensing pathway;Hepatitis C	ko04622,RIG-I-like receptor signaling pathway;ko04623,Cytosolic DNA-sensing pathway;ko05160,Hepatitis C;ko04620,Toll-like receptor signaling pathway;ko03013,RNA transport;ko04210,Apoptosis
tr|V9HW72|V9HW72_HUMAN	Epididymis secretory sperm binding protein Li 94n OS=Homo sapiens GN=HEL-S-94n PE=2 SV=1	tr|A8K690|A8K690_HUMAN;sp|P31948|STIP1_HUMAN	down	0.107646	response to stimulus;regulation of biological process;signaling;metabolic process;biological regulation;cellular process	organelle;macromolecular complex;cell part;cell;organelle part;membrane-enclosed lumen	binding	General function prediction only ;	Prion diseases	ko05020,Prion diseases
sp|Q9GZP4|PITH1_HUMAN	PITH domain-containing protein 1 OS=Homo sapiens GN=PITHD1 PE=1 SV=1		down	0.108643		organelle;cell part;cell
tr|H7C2I1|H7C2I1_HUMAN	Protein arginine N-methyltransferase 1 OS=Homo sapiens GN=PRMT1 PE=1 SV=1	tr|E9PKG1|E9PKG1_HUMAN;sp|Q99873|ANM1_HUMAN	down	0.113763	immune system process;regulation of biological process;cellular component organization or biogenesis;positive regulation of biological process;developmental process;multicellular organismal process;cellular process;response to stimulus;signaling;negative regulation of biological process;biological regulation;metabolic process	organelle;macromolecular complex;cell part;cell;organelle part;membrane-enclosed lumen	protein binding transcription factor activity;binding;catalytic activity	Secondary metabolites biosynthesis, transport and catabolism ; General function prediction only ;
sp|P25067|CO8A2_HUMAN	Collagen alpha-2(VIII) chain OS=Homo sapiens GN=COL8A2 PE=1 SV=2	tr|R9UJ55|R9UJ55_HUMAN;tr|R9UH47|R9UH47_HUMAN;tr|Q4VAP9|Q4VAP9_HUMAN;tr|E9PP49|E9PP49_HUMAN	down	0.119124	cell proliferation;biological adhesion;cellular component organization or biogenesis;developmental process;metabolic process;multicellular organismal process;cellular process	extracellular region part;extracellular region;organelle;cell part;cell;organelle part;membrane-enclosed lumen	structural molecule activity;binding		Adipocytokine signaling pathway;PPAR signaling pathway;Type II diabetes mellitus	ko03320,PPAR signaling pathway;ko04930,Type II diabetes mellitus;ko04920,Adipocytokine signaling pathway
tr|A0A024R1S8|A0A024R1S8_HUMAN	LIM and SH3 protein 1, isoform CRA_b OS=Homo sapiens GN=LASP1 PE=4 SV=1	sp|Q14847|LASP1_HUMAN	down	0.121339	regulation of biological process;establishment of localization;positive regulation of biological process;cellular process;response to stimulus;signaling;localization;biological regulation	extracellular region part;extracellular region;organelle;cell part;cell;organelle part	transporter activity;binding		Endocytosis;Shigellosis;Tight junction;Bacterial invasion of epithelial cells;Pathogenic Escherichia coli infection	ko04530,Tight junction;ko04144,Endocytosis;ko05100,Bacterial invasion of epithelial cells;ko05130,Pathogenic Escherichia coli infection;ko05131,Shigellosis
tr|A0A024R889|A0A024R889_HUMAN	Spectrin, alpha, non-erythrocytic 1 (Alpha-fodrin), isoform CRA_g OS=Homo sapiens GN=SPTAN1 PE=4 SV=1		down	0.124738	immune system process;regulation of biological process;establishment of localization;cellular component organization or biogenesis;developmental process;multicellular organismal process;cellular process;response to stimulus;signaling;negative regulation of biological process;localization;locomotion;metabolic process;biological regulation;death	extracellular region part;extracellular region;organelle;macromolecular complex;cell part;cell;organelle part	structural molecule activity;binding	Signal transduction mechanisms ; Cytoskeleton ; Cell cycle control, cell division, chromosome partitioning ; General function prediction only ;
tr|V9HWK2|V9HWK2_HUMAN	Epididymis luminal protein 114 OS=Homo sapiens GN=HEL114 PE=2 SV=1	tr|A0A024QZN4|A0A024QZN4_HUMAN;sp|P18206|VINC_HUMAN	down	0.124738	regulation of biological process;establishment of localization;cellular component organization or biogenesis;developmental process;multicellular organismal process;cellular process;response to stimulus;biological adhesion;growth;negative regulation of biological process;localization;locomotion;biological regulation	extracellular region part;extracellular region;organelle;macromolecular complex;cell part;cell;organelle part	structural molecule activity;binding		Adherens junction;Shigellosis;Regulation of actin cytoskeleton;Leukocyte transendothelial migration;Bacterial invasion of epithelial cells;Focal adhesion;Amoebiasis	ko04520,Adherens junction;ko05100,Bacterial invasion of epithelial cells;ko04810,Regulation of actin cytoskeleton;ko04670,Leukocyte transendothelial migration;ko04510,Focal adhesion;ko05146,Amoebiasis;ko05131,Shigellosis
tr|B4DDF7|B4DDF7_HUMAN	cDNA FLJ53296, highly similar to Serine/threonine-protein phosphatase 2A 65 kDa regulatory subunit A alpha isoform OS=Homo sapiens PE=2 SV=1	tr|A8K7B7|A8K7B7_HUMAN;sp|P30153|2AAA_HUMAN	down	0.125893	regulation of biological process;cellular component organization or biogenesis;cellular process;response to stimulus;biological adhesion;growth;signaling;negative regulation of biological process;biological regulation;metabolic process	extracellular region part;extracellular region;organelle;macromolecular complex;cell part;cell;organelle part	enzyme regulator activity;binding;catalytic activity		Long-term depression;Cell cycle - yeast;mRNA surveillance pathway;Tight junction;Hepatitis C;Oocyte meiosis;TGF-beta signaling pathway;Wnt signaling pathway;Chagas disease;Meiosis - yeast	ko04530,Tight junction;ko05142,Chagas disease;ko04350,TGF-beta signaling pathway;ko04113,Meiosis - yeast;ko03015,mRNA surveillance pathway;ko05160,Hepatitis C;ko04730,Long-term depression;ko04310,Wnt signaling pathway;ko04114,Oocyte meiosis;ko04111,Cell cycle - yeast
sp|P32456|GBP2_HUMAN	Guanylate-binding protein 2 OS=Homo sapiens GN=GBP2 PE=1 SV=3		down	0.12942	immune system process;regulation of biological process;multi-organism process;positive regulation of biological process;cellular process;response to stimulus;signaling;negative regulation of biological process;biological regulation	extracellular region;organelle;cell part;cell;organelle part	binding;catalytic activity
tr|Q549N0|Q549N0_HUMAN	Cofilin 2 (Muscle), isoform CRA_a OS=Homo sapiens GN=CFL2 PE=2 SV=1	sp|Q9Y281|COF2_HUMAN	down	0.131826	regulation of biological process;multi-organism process;establishment of localization;cellular component organization or biogenesis;positive regulation of biological process;developmental process;multicellular organismal process;cellular process;response to stimulus;localization;locomotion;biological regulation;metabolic process	extracellular region part;extracellular region;organelle;cell part;cell;organelle part;membrane-enclosed lumen	binding		Axon guidance;Regulation of actin cytoskeleton;Fc gamma R-mediated phagocytosis	ko04810,Regulation of actin cytoskeleton;ko04360,Axon guidance;ko04666,Fc gamma R-mediated phagocytosis
tr|Q6IBN1|Q6IBN1_HUMAN	HNRPK protein OS=Homo sapiens GN=HNRPK PE=1 SV=1	tr|Q5EC54|Q5EC54_HUMAN	down	0.134277	reproduction;positive regulation of biological process;developmental process;multicellular organismal process;cellular process;signaling;negative regulation of biological process;biological regulation;metabolic process;death;immune system process;reproductive process;regulation of biological process;cellular component organization or biogenesis;establishment of localization;rhythmic process;respo…	synapse part;extracellular region part;organelle;cell part;membrane-enclosed lumen;synapse;extracellular region;cell;macromolecular complex;organelle part	binding;nucleic acid binding transcription factor activity		Spliceosome	ko03040,Spliceosome
tr|Q71U42|Q71U42_HUMAN	Benzodiazepine receptor ligand OS=Homo sapiens GN=BRL PE=2 SV=1		down	0.134277	regulation of biological process;multi-organism process;establishment of localization;positive regulation of biological process;developmental process;multicellular organismal process;cellular process;cell proliferation;response to stimulus;signaling;negative regulation of biological process;localization;biological regulation;metabolic process	synapse part;extracellular region part;organelle;cell part;extracellular region;synapse;cell;macromolecular complex;organelle part	enzyme regulator activity;binding	Lipid transport and metabolism ;	PPAR signaling pathway	ko03320,PPAR signaling pathway
tr|Q8TBR3|Q8TBR3_HUMAN	Fusion (Involved in t(1216) in malignant liposarcoma) OS=Homo sapiens GN=FUS PE=2 SV=1	tr|Q6IBQ5|Q6IBQ5_HUMAN;tr|H3BPE7|H3BPE7_HUMAN;tr|A8K4H1|A8K4H1_HUMAN;sp|P35637|FUS_HUMAN;tr|Q13344|Q13344_HUMAN;tr|B4DR70|B4DR70_HUMAN	down	0.136773	metabolic process;cellular process	organelle;cell part;cell;organelle part;membrane-enclosed lumen	protein binding transcription factor activity;binding
sp|P12004|PCNA_HUMAN	Proliferating cell nuclear antigen OS=Homo sapiens GN=PCNA PE=1 SV=1		down	0.139316	regulation of biological process;multi-organism process;cellular component organization or biogenesis;positive regulation of biological process;developmental process;multicellular organismal process;cellular process;cell proliferation;response to stimulus;negative regulation of biological process;biological regulation;metabolic process	extracellular region part;organelle;cell part;membrane-enclosed lumen;extracellular region;cell;macromolecular complex;organelle part	enzyme regulator activity;binding;catalytic activity	Replication, recombination and repair ;	Mismatch repair;Cell cycle;Base excision repair;Nucleotide excision repair;DNA replication	ko03430,Mismatch repair;ko03410,Base excision repair;ko03030,DNA replication;ko04110,Cell cycle;ko03420,Nucleotide excision repair
tr|A8K4Z4|A8K4Z4_HUMAN	60S acidic ribosomal protein P0 OS=Homo sapiens PE=2 SV=1	tr|A0A024RBS2|A0A024RBS2_HUMAN;sp|P05388|RLA0_HUMAN	down	0.140605	reproductive process;reproduction;establishment of localization;cellular component organization or biogenesis;cellular process;response to stimulus;viral reproduction;localization;metabolic process	extracellular region part;extracellular region;organelle;macromolecular complex;cell part;cell;organelle part	structural molecule activity;binding	Translation, ribosomal structure and biogenesis ;	Ribosome	ko03010,Ribosome
sp|Q9Y2H0|DLGP4_HUMAN	Disks large-associated protein 4 OS=Homo sapiens GN=DLGAP4 PE=1 SV=3		down	0.141906	signaling	synapse;cell part;cell	binding
tr|Q86V58|Q86V58_HUMAN	Fibulin 2 OS=Homo sapiens GN=FBLN2 PE=2 SV=1	sp|P98095|FBLN2_HUMAN	down	0.145881	biological adhesion;regulation of biological process;cellular component organization or biogenesis;positive regulation of biological process;biological regulation;cellular process	extracellular region part;extracellular region;organelle	structural molecule activity;binding
tr|Q6P6D7|Q6P6D7_HUMAN	Phosphoglycerate mutase OS=Homo sapiens GN=PGAM1 PE=2 SV=1		down	0.147231	regulation of biological process;metabolic process;biological regulation;cellular process	extracellular region part;extracellular region;organelle;cell part;cell	binding;catalytic activity	Carbohydrate transport and metabolism ;	Metabolic pathways;Methane metabolism;Glycolysis / Gluconeogenesis;Microbial metabolism in diverse environments;Biosynthesis of secondary metabolites	ko00010,Glycolysis / Gluconeogenesis;ko01120,Microbial metabolism in diverse environments;ko01110,Biosynthesis of secondary metabolites;ko01100,Metabolic pathways;ko00680,Methane metabolism
tr|B3KRN4|B3KRN4_HUMAN	cDNA FLJ34625 fis, clone KIDNE2015244, highly similar to Serine protease HTRA1 (EC 3.4.21.-) OS=Homo sapiens PE=2 SV=1		down	0.147231	immune system process;regulation of biological process;multi-organism process;cellular component organization or biogenesis;positive regulation of biological process;developmental process;multicellular organismal process;cellular process;cell proliferation;response to stimulus;growth;signaling;negative regulation of biological process;biological regulation;metabolic process	extracellular region part;extracellular region;organelle;cell part;cell	binding;catalytic activity	Posttranslational modification, protein turnover, chaperones ;
tr|A0A024R6D4|A0A024R6D4_HUMAN	Enhancer of rudimentary homolog OS=Homo sapiens GN=ERH PE=3 SV=1	sp|P84090|ERH_HUMAN	down	0.149969	regulation of biological process;multi-organism process;positive regulation of biological process;developmental process;multicellular organismal process;cellular process;response to stimulus;signaling;biological regulation;metabolic process	macromolecular complex;cell part;cell	binding
tr|C9J9K3|C9J9K3_HUMAN	40S ribosomal protein SA (Fragment) OS=Homo sapiens GN=RPSA PE=1 SV=8	tr|A0A024R2P0|A0A024R2P0_HUMAN;sp|P08865|RSSA_HUMAN	down	0.155597	reproductive process;reproduction;multi-organism process;establishment of localization;cellular component organization or biogenesis;developmental process;cellular process;biological adhesion;viral reproduction;localization;locomotion;metabolic process	extracellular region part;extracellular region;organelle;macromolecular complex;cell part;cell;organelle part	molecular transducer activity;structural molecule activity;binding	Translation, ribosomal structure and biogenesis ;	Ribosome	ko03010,Ribosome
sp|P20290|BTF3_HUMAN	Transcription factor BTF3 OS=Homo sapiens GN=BTF3 PE=1 SV=1		down	0.155597	immune system process;regulation of biological process;establishment of localization;developmental process;multicellular organismal process;cellular process;response to stimulus;localization;biological regulation;metabolic process	organelle;cell part;cell;organelle part;membrane-enclosed lumen	binding
tr|G3V1D3|G3V1D3_HUMAN	Dipeptidyl peptidase 3 OS=Homo sapiens GN=DPP3 PE=1 SV=1	tr|G3V180|G3V180_HUMAN;sp|Q9NY33|DPP3_HUMAN;tr|Q53HL4|Q53HL4_HUMAN;tr|Q53GT4|Q53GT4_HUMAN	down	0.158489	metabolic process	extracellular region part;extracellular region;organelle;cell part;cell;organelle part;membrane-enclosed lumen	binding;catalytic activity
tr|B2R8R5|B2R8R5_HUMAN	cDNA, FLJ94025, highly similar to Homo sapiens tripartite motif-containing 28 (TRIM28), mRNA OS=Homo sapiens PE=2 SV=1	sp|Q13263|TIF1B_HUMAN	down	0.159956	reproduction;multi-organism process;positive regulation of biological process;developmental process;multicellular organismal process;cellular process;growth;viral reproduction;negative regulation of biological process;biological regulation;metabolic process;immune system process;reproductive process;regulation of biological process;cellular component organization or biogenesis;establishment of lo…	organelle;cell part;cell;organelle part;membrane-enclosed lumen	protein binding transcription factor activity;binding;nucleic acid binding transcription factor activity;catalytic activity
tr|D3DT71|D3DT71_HUMAN	Collagen, type XI, alpha 1, isoform CRA_b OS=Homo sapiens GN=COL11A1 PE=4 SV=1		down	0.161436	response to stimulus;biological adhesion;cellular component organization or biogenesis;developmental process;metabolic process;multicellular organismal process;cellular process	extracellular region part;extracellular region;organelle;cell part;cell;organelle part;membrane-enclosed lumen	structural molecule activity;binding		ECM-receptor interaction;Focal adhesion;Amoebiasis;Protein digestion and absorption	ko04974,Protein digestion and absorption;ko04510,Focal adhesion;ko04512,ECM-receptor interaction;ko05146,Amoebiasis
tr|B7Z4A1|B7Z4A1_HUMAN	cDNA FLJ50798, weakly similar to Ubiquinol-cytochrome c reductase complex ubiquinone-binding protein QP-C (EC 1.10.2.2) OS=Homo sapiens PE=2 SV=1	sp|O14949|QCR8_HUMAN	down	0.16293	developmental process;metabolic process;multicellular organismal process;cellular process	organelle;cell part;cell;organelle part	transporter activity;catalytic activity		Metabolic pathways;Alzheimer's disease;Oxidative phosphorylation;Parkinson's disease;Huntington's disease;Cardiac muscle contraction	ko05010,Alzheimer's disease;ko04260,Cardiac muscle contraction;ko00190,Oxidative phosphorylation;ko05012,Parkinson's disease;ko05016,Huntington's disease;ko01100,Metabolic pathways
tr|A0A024R8E5|A0A024R8E5_HUMAN	Collagen, type V, alpha 1, isoform CRA_a OS=Homo sapiens GN=COL5A1 PE=4 SV=1	sp|P20908|CO5A1_HUMAN	down	0.164437	regulation of biological process;cellular component organization or biogenesis;developmental process;multicellular organismal process;cellular process;response to stimulus;biological adhesion;localization;locomotion;biological regulation;metabolic process	extracellular region part;extracellular region;organelle	structural molecule activity;binding		ECM-receptor interaction;Focal adhesion;Amoebiasis;Protein digestion and absorption	ko04974,Protein digestion and absorption;ko04510,Focal adhesion;ko04512,ECM-receptor interaction;ko05146,Amoebiasis
tr|E9KL35|E9KL35_HUMAN	Epididymis tissue sperm binding protein Li 3a OS=Homo sapiens PE=1 SV=1	sp|P63244|RACK1_HUMAN	down	0.164437	positive regulation of biological process;developmental process;multicellular organismal process;cellular process;growth;signaling;viral reproduction;negative regulation of biological process;metabolic process;biological regulation;death;regulation of biological process;cellular component organization or biogenesis;establishment of localization;rhythmic process;response to stimulus;locomotion;loc…	extracellular region part;extracellular region;organelle;macromolecular complex;cell part;cell;organelle part	enzyme regulator activity;molecular transducer activity;structural molecule activity;binding;channel regulator activity;catalytic activity	General function prediction only ;	Metabolic pathways;Ether lipid metabolism	ko00565,Ether lipid metabolism;ko01100,Metabolic pathways
sp|P23246|SFPQ_HUMAN	Splicing factor, proline- and glutamine-rich OS=Homo sapiens GN=SFPQ PE=1 SV=2	tr|Q86VG2|Q86VG2_HUMAN;tr|Q9BSV4|Q9BSV4_HUMAN	down	0.164437	regulation of biological process;cellular component organization or biogenesis;positive regulation of biological process;rhythmic process;cellular process;response to stimulus;negative regulation of biological process;biological regulation;metabolic process	organelle;cell part;cell;organelle part;membrane-enclosed lumen	binding
tr|D6RD18|D6RD18_HUMAN	Heterogeneous nuclear ribonucleoprotein A/B OS=Homo sapiens GN=HNRNPAB PE=1 SV=1	tr|D6R9P3|D6R9P3_HUMAN;tr|Q53F64|Q53F64_HUMAN;tr|D6RBZ0|D6RBZ0_HUMAN;tr|B4DMY3|B4DMY3_HUMAN	down	0.172187	regulation of biological process;cellular component organization or biogenesis;positive regulation of biological process;developmental process;multicellular organismal process;cellular process;response to stimulus;negative regulation of biological process;biological regulation;metabolic process	virion part;organelle;macromolecular complex;cell part;cell;virion;organelle part;membrane-enclosed lumen	binding;nucleic acid binding transcription factor activity	General function prediction only ;
tr|B0YIW6|B0YIW6_HUMAN	Archain 1, isoform CRA_a OS=Homo sapiens GN=ARCN1 PE=1 SV=1	tr|Q6MZV5|Q6MZV5_HUMAN	down	0.17378	pigmentation;response to stimulus;establishment of localization;cellular component organization or biogenesis;developmental process;localization;metabolic process;multicellular organismal process;cellular process	organelle;macromolecular complex;cell part;cell;organelle part	binding
tr|B4E192|B4E192_HUMAN	cDNA FLJ54224, highly similar to Glial fibrillary acidic protein, astrocyte OS=Homo sapiens PE=2 SV=1	tr|B4DJW0|B4DJW0_HUMAN;sp|P14136|GFAP_HUMAN	down	0.180302	regulation of biological process;establishment of localization;cellular component organization or biogenesis;positive regulation of biological process;developmental process;multicellular organismal process;cellular process;cell proliferation;response to stimulus;signaling;negative regulation of biological process;localization;biological regulation	organelle;macromolecular complex;cell part;cell;organelle part	structural molecule activity;binding
sp|Q15084|PDIA6_HUMAN	Protein disulfide-isomerase A6 OS=Homo sapiens GN=PDIA6 PE=1 SV=1		down	0.183654	response to stimulus;biological adhesion;regulation of biological process;metabolic process;biological regulation;multicellular organismal process;cellular process	extracellular region part;organelle;cell part;membrane-enclosed lumen;extracellular region;cell;macromolecular complex;organelle part	binding;catalytic activity	Posttranslational modification, protein turnover, chaperones ; Energy production and conversion ;	Protein processing in endoplasmic reticulum	ko04141,Protein processing in endoplasmic reticulum
tr|Q9P100|Q9P100_HUMAN	LIM-only protein FHL3 OS=Homo sapiens GN=FHL3 PE=2 SV=1	sp|Q13643|FHL3_HUMAN	down	0.187068	cellular component organization or biogenesis;developmental process;multicellular organismal process;cellular process	organelle;cell part;cell;organelle part	binding		VEGF signaling pathway;Regulation of actin cytoskeleton;Leukocyte transendothelial migration;Chemokine signaling pathway;Bacterial invasion of epithelial cells;Focal adhesion	ko04370,VEGF signaling pathway;ko05100,Bacterial invasion of epithelial cells;ko04810,Regulation of actin cytoskeleton;ko04670,Leukocyte transendothelial migration;ko04062,Chemokine signaling pathway;ko04510,Focal adhesion
sp|Q9Y490|TLN1_HUMAN	Talin-1 OS=Homo sapiens GN=TLN1 PE=1 SV=3		down	0.188799	establishment of localization;cellular component organization or biogenesis;developmental process;multicellular organismal process;cellular process;response to stimulus;biological adhesion;viral reproduction;localization;locomotion;metabolic process;biological regulation	extracellular region part;extracellular region;organelle;cell part;cell;organelle part	structural molecule activity;binding		Focal adhesion	ko04510,Focal adhesion
tr|H0Y7A7|H0Y7A7_HUMAN	Calmodulin (Fragment) OS=Homo sapiens GN=CALM2 PE=1 SV=1	tr|E7ETZ0|E7ETZ0_HUMAN;tr|B4DJ51|B4DJ51_HUMAN;tr|B2RDW0|B2RDW0_HUMAN;sp|P62158|CALM_HUMAN	down	0.190546	immune system process;regulation of biological process;establishment of localization;cellular component organization or biogenesis;positive regulation of biological process;developmental process;multicellular organismal process;cellular process;response to stimulus;signaling;negative regulation of biological process;localization;locomotion;metabolic process;biological regulation	extracellular region part;organelle;cell part;membrane-enclosed lumen;extracellular region;cell;macromolecular complex;organelle part	enzyme regulator activity;binding;channel regulator activity;catalytic activity	Signal transduction mechanisms ; Cytoskeleton ; Cell cycle control, cell division, chromosome partitioning ; General function prediction only ;	Vascular smooth muscle contraction;Long-term potentiation;GnRH signaling pathway;Phototransduction - fly;Phototransduction;Insulin signaling pathway;Melanogenesis;Glioma;Gastric acid secretion;Oocyte meiosis;Alzheimer's disease;Plant-pathogen interaction;Neurotrophin signaling pathway;Salivary secretion;Calcium signaling pathway;Olfactory transduction;Phosphatidylinositol signaling system	ko05214,Glioma;ko04270,Vascular smooth muscle contraction;ko04626,Plant-pathogen interaction;ko04740,Olfactory transduction;ko04744,Phototransduction;ko04070,Phosphatidylinositol signaling system;ko05010,Alzheimer's disease;ko04745,Phototransduction - fly;ko04970,Salivary secretion;ko04912,GnRH signaling pathway;ko04114,Oocyte meiosis;ko04020,Calcium signaling pathway;ko04910,Insulin signaling pa…
sp|O15230|LAMA5_HUMAN	Laminin subunit alpha-5 OS=Homo sapiens GN=LAMA5 PE=1 SV=8		down	0.192309	regulation of biological process;establishment of localization;cellular component organization or biogenesis;developmental process;multicellular organismal process;cellular process;cell proliferation;response to stimulus;biological adhesion;signaling;localization;locomotion;biological regulation	extracellular region part;extracellular region;organelle;macromolecular complex;cell part;cell	structural molecule activity;binding		Small cell lung cancer;ECM-receptor interaction;Focal adhesion;Toxoplasmosis;Pathways in cancer;Amoebiasis	ko05145,Toxoplasmosis;ko05200,Pathways in cancer;ko04510,Focal adhesion;ko04512,ECM-receptor interaction;ko05146,Amoebiasis;ko05222,Small cell lung cancer
tr|A4D0W0|A4D0W0_HUMAN	LSM8 homolog, U6 small nuclear RNA associated (S. cerevisiae) OS=Homo sapiens GN=LSM8 PE=2 SV=1	sp|O95777|LSM8_HUMAN	down	0.192309	metabolic process;cellular process	organelle;macromolecular complex;cell part;cell;organelle part;membrane-enclosed lumen	binding	Transcription ;	RNA degradation;Spliceosome	ko03040,Spliceosome;ko03018,RNA degradation
sp|Q14696|MESD_HUMAN	LDLR chaperone MESD OS=Homo sapiens GN=MESDC2 PE=1 SV=2		down	0.195884	developmental process;localization;metabolic process;cellular process	cell part;cell	binding
sp|Q9Y3F4|STRAP_HUMAN	Serine-threonine kinase receptor-associated protein OS=Homo sapiens GN=STRAP PE=1 SV=1		down	0.197697	regulation of biological process;cellular component organization or biogenesis;developmental process;multicellular organismal process;cellular process;cell proliferation;response to stimulus;signaling;negative regulation of biological process;localization;locomotion;biological regulation;metabolic process	organelle;macromolecular complex;cell part;cell;organelle part;membrane-enclosed lumen	binding	General function prediction only ;	RNA transport	ko03013,RNA transport
tr|V9HW80|V9HW80_HUMAN	Epididymis luminal protein 220 OS=Homo sapiens GN=HEL-S-70 PE=2 SV=1	sp|P55072|TERA_HUMAN	down	0.201372	reproductive process;reproduction;regulation of biological process;establishment of localization;cellular component organization or biogenesis;positive regulation of biological process;cellular process;response to stimulus;signaling;viral reproduction;localization;biological regulation;metabolic process;death	extracellular region part;organelle;cell part;membrane-enclosed lumen;extracellular region;cell;macromolecular complex;organelle part	enzyme regulator activity;binding;catalytic activity	Posttranslational modification, protein turnover, chaperones ;	Protein processing in endoplasmic reticulum	ko04141,Protein processing in endoplasmic reticulum
tr|A0A024R9C1|A0A024R9C1_HUMAN	Polyadenylate-binding protein OS=Homo sapiens GN=PABPC1 PE=3 SV=1	sp|P11940|PABP1_HUMAN	down	0.201372	reproductive process;reproduction;regulation of biological process;positive regulation of biological process;cellular process;viral reproduction;negative regulation of biological process;biological regulation;metabolic process	extracellular region part;extracellular region;organelle;macromolecular complex;cell part;cell;organelle part	translation regulator activity;binding	General function prediction only ;	mRNA surveillance pathway;RNA transport	ko03015,mRNA surveillance pathway;ko03013,RNA transport
tr|Q59H77|Q59H77_HUMAN	T-complex protein 1 subunit gamma (Fragment) OS=Homo sapiens PE=2 SV=1	tr|B3KX11|B3KX11_HUMAN;sp|P49368|TCPG_HUMAN	down	0.203236	reproductive process;reproduction;regulation of biological process;cellular component organization or biogenesis;positive regulation of biological process;multicellular organismal process;cellular process;biological regulation;metabolic process	extracellular region part;extracellular region;organelle;macromolecular complex;cell part;cell;organelle part	binding	Posttranslational modification, protein turnover, chaperones ;
tr|H0YHX9|H0YHX9_HUMAN	Nascent polypeptide-associated complex subunit alpha (Fragment) OS=Homo sapiens GN=NACA PE=1 SV=1	tr|F8VZJ2|F8VZJ2_HUMAN;tr|A0A024RB41|A0A024RB41_HUMAN;sp|Q13765|NACA_HUMAN	down	0.203236	positive regulation of biological process;developmental process;multicellular organismal process;cellular process;growth;viral reproduction;negative regulation of biological process;metabolic process;biological regulation;death;regulation of biological process;cellular component organization or biogenesis;establishment of localization;cell proliferation;response to stimulus;locomotion;localization	extracellular region part;extracellular region;organelle;macromolecular complex;cell part;cell	protein binding transcription factor activity;binding	Transcription ;
tr|H0Y449|H0Y449_HUMAN	Nuclease-sensitive element-binding protein 1 (Fragment) OS=Homo sapiens GN=YBX1 PE=1 SV=1		down	0.207014	regulation of biological process;positive regulation of biological process;developmental process;multicellular organismal process;cellular process;cell proliferation;response to stimulus;signaling;negative regulation of biological process;biological regulation;metabolic process;death	extracellular region part;organelle;cell part;membrane-enclosed lumen;extracellular region;cell;macromolecular complex;organelle part	binding;nucleic acid binding transcription factor activity
tr|D3DWY7|D3DWY7_HUMAN	von Hippel-Lindau binding protein 1, isoform CRA_b OS=Homo sapiens GN=VBP1 PE=4 SV=1		down	0.20893	cellular component organization or biogenesis;metabolic process;cellular process	organelle;macromolecular complex;cell part;cell	binding
tr|E7EQR4|E7EQR4_HUMAN	Ezrin OS=Homo sapiens GN=EZR PE=1 SV=3	tr|B2R6J2|B2R6J2_HUMAN;sp|P15311|EZRI_HUMAN;tr|Q6NUR7|Q6NUR7_HUMAN	down	0.214783	positive regulation of biological process;developmental process;multicellular organismal process;cellular process;growth;signaling;negative regulation of biological process;metabolic process;biological regulation;immune system process;regulation of biological process;cellular component organization or biogenesis;establishment of localization;biological adhesion;response to stimulus;localization;l…	extracellular region part;organelle;cell part;membrane-enclosed lumen;extracellular region;cell;macromolecular complex;organelle part	structural molecule activity;binding		Gastric acid secretion;Regulation of actin cytoskeleton;Leukocyte transendothelial migration;Pathogenic Escherichia coli infection	ko04810,Regulation of actin cytoskeleton;ko04670,Leukocyte transendothelial migration;ko05130,Pathogenic Escherichia coli infection;ko04971,Gastric acid secretion
tr|E9PEB5|E9PEB5_HUMAN	Far upstream element-binding protein 1 OS=Homo sapiens GN=FUBP1 PE=1 SV=1	tr|B4E0X8|B4E0X8_HUMAN;sp|Q96AE4|FUBP1_HUMAN;tr|B4DT31|B4DT31_HUMAN	down	0.214783	regulation of biological process;positive regulation of biological process;metabolic process;biological regulation;cellular process	organelle;cell part;cell;organelle part;membrane-enclosed lumen	binding
sp|Q86XP3|DDX42_HUMAN	ATP-dependent RNA helicase DDX42 OS=Homo sapiens GN=DDX42 PE=1 SV=1		down	0.214783	localization;metabolic process;cellular process	organelle;cell part;cell;organelle part;membrane-enclosed lumen	binding;catalytic activity	Replication, recombination and repair ; Transcription ; Translation, ribosomal structure and biogenesis ;	Spliceosome	ko03040,Spliceosome
sp|Q9ULT8|HECD1_HUMAN	E3 ubiquitin-protein ligase HECTD1 OS=Homo sapiens GN=HECTD1 PE=1 SV=3		down	0.214783	immune system process;developmental process;metabolic process;multicellular organismal process;cellular process		binding;catalytic activity	Posttranslational modification, protein turnover, chaperones ;General function prediction only ;
tr|G8JLA2|G8JLA2_HUMAN	Myosin light polypeptide 6 OS=Homo sapiens GN=MYL6 PE=1 SV=1		down	0.21677	regulation of biological process;cellular component organization or biogenesis;developmental process;multicellular organismal process;cellular process;response to stimulus;signaling;locomotion;biological regulation	extracellular region part;extracellular region;organelle;macromolecular complex;cell part;cell;organelle part	structural molecule activity;binding;catalytic activity	Signal transduction mechanisms ; Cytoskeleton ; Cell cycle control, cell division, chromosome partitioning ; General function prediction only ;	Vascular smooth muscle contraction	ko04270,Vascular smooth muscle contraction
tr|A0A024R5K1|A0A024R5K1_HUMAN	Coronin OS=Homo sapiens GN=CORO1B PE=3 SV=1	sp|Q9BR76|COR1B_HUMAN	down	0.218776	regulation of biological process;cellular component organization or biogenesis;positive regulation of biological process;developmental process;cellular process;response to stimulus;negative regulation of biological process;localization;locomotion;biological regulation	extracellular region part;extracellular region;organelle;macromolecular complex;cell part;cell;organelle part	binding	General function prediction only ;
tr|V9HWC2|V9HWC2_HUMAN	Epididymis secretory sperm binding protein Li 67p OS=Homo sapiens GN=HEL-S-67p PE=2 SV=1	sp|Q99497|PARK7_HUMAN	down	0.2208	reproductive process;reproduction;regulation of biological process;establishment of localization;positive regulation of biological process;multicellular organismal process;cellular process;cell proliferation;response to stimulus;signaling;negative regulation of biological process;localization;biological regulation;metabolic process	extracellular region part;organelle;cell part;membrane-enclosed lumen;extracellular region;cell;macromolecular complex;organelle part	protein binding transcription factor activity;binding;catalytic activity;metallochaperone activity	General function prediction only ;	Parkinson's disease	ko05012,Parkinson's disease
sp|Q15370|ELOB_HUMAN	Elongin-B OS=Homo sapiens GN=ELOB PE=1 SV=1	tr|B8ZZU8|B8ZZU8_HUMAN	down	0.226986	reproductive process;reproduction;regulation of biological process;cellular component organization or biogenesis;positive regulation of biological process;cellular process;viral reproduction;biological regulation;metabolic process	extracellular region part;organelle;cell part;membrane-enclosed lumen;extracellular region;cell;macromolecular complex;organelle part	protein binding transcription factor activity;binding;catalytic activity		Ubiquitin mediated proteolysis;Pathways in cancer;Renal cell carcinoma	ko04120,Ubiquitin mediated proteolysis;ko05200,Pathways in cancer;ko05211,Renal cell carcinoma
tr|A0A024R971|A0A024R971_HUMAN	Fibromodulin, isoform CRA_a OS=Homo sapiens GN=FMOD PE=4 SV=1	sp|Q06828|FMOD_HUMAN	down	0.231206	regulation of biological process;cellular component organization or biogenesis;developmental process;multicellular organismal process;cellular process;response to stimulus;growth;signaling;locomotion;biological regulation;metabolic process	extracellular region part;extracellular region;organelle;cell part;cell;organelle part;membrane-enclosed lumen	binding	Function unknown ;
tr|Q0P5N8|Q0P5N8_HUMAN	TMSB4X protein (Fragment) OS=Homo sapiens GN=TMSB4X PE=2 SV=1	tr|Q0P5Q0|Q0P5Q0_HUMAN;tr|Q0P5P4|Q0P5P4_HUMAN;tr|Q0P5U7|Q0P5U7_HUMAN;tr|Q0P5T0|Q0P5T0_HUMAN;tr|A2VCK8|A2VCK8_HUMAN;sp|P62328|TYB4_HUMAN	down	0.237684	regulation of biological process;establishment of localization;cellular component organization or biogenesis;positive regulation of biological process;developmental process;multicellular organismal process;cellular process;response to stimulus;negative regulation of biological process;localization;locomotion;biological regulation;metabolic process	extracellular region;organelle;cell part;cell;organelle part;membrane-enclosed lumen	binding		Regulation of actin cytoskeleton	ko04810,Regulation of actin cytoskeleton
tr|V9HWF4|V9HWF4_HUMAN	Phosphoglycerate kinase OS=Homo sapiens GN=HEL-S-68p PE=2 SV=1	sp|P00558|PGK1_HUMAN	down	0.239883	developmental process;metabolic process;cellular process	extracellular region part;extracellular region;organelle;cell part;cell	binding;catalytic activity	Carbohydrate transport and metabolism ;	Metabolic pathways;Carbon fixation in photosynthetic organisms;Glycolysis / Gluconeogenesis;Microbial metabolism in diverse environments;Biosynthesis of secondary metabolites	ko00010,Glycolysis / Gluconeogenesis;ko01120,Microbial metabolism in diverse environments;ko00710,Carbon fixation in photosynthetic organisms;ko01110,Biosynthesis of secondary metabolites;ko01100,Metabolic pathways
sp|P49006|MRP_HUMAN	MARCKS-related protein OS=Homo sapiens GN=MARCKSL1 PE=1 SV=2		down	0.242103	cell proliferation;regulation of biological process;positive regulation of biological process;biological regulation;cellular process	extracellular region part;extracellular region;organelle;cell part;cell	binding		Leishmaniasis;Fc gamma R-mediated phagocytosis	ko05140,Leishmaniasis;ko04666,Fc gamma R-mediated phagocytosis
sp|O95025|SEM3D_HUMAN	Semaphorin-3D OS=Homo sapiens GN=SEMA3D PE=2 SV=2		down	0.244343	regulation of biological process;cellular component organization or biogenesis;positive regulation of biological process;developmental process;multicellular organismal process;cellular process;response to stimulus;growth;signaling;negative regulation of biological process;localization;locomotion;biological regulation	extracellular region part;extracellular region;cell part;cell	chemorepellent activity;binding		Axon guidance	ko04360,Axon guidance
tr|Q5U0F4|Q5U0F4_HUMAN	Eukaryotic translation initiation factor 3 subunit I OS=Homo sapiens GN=EIF3S2 PE=2 SV=1	tr|Q53HU7|Q53HU7_HUMAN;sp|Q13347|EIF3I_HUMAN	down	0.246604	regulation of biological process;cellular component organization or biogenesis;developmental process;metabolic process;biological regulation;multicellular organismal process;cellular process	extracellular region part;extracellular region;organelle;macromolecular complex;cell part;cell	binding	General function prediction only ;	RNA transport	ko03013,RNA transport
sp|O96008|TOM40_HUMAN	Mitochondrial import receptor subunit TOM40 homolog OS=Homo sapiens GN=TOMM40 PE=1 SV=1		down	0.248886	response to stimulus;establishment of localization;cellular component organization or biogenesis;localization;metabolic process;cellular process	extracellular region part;organelle;cell part;membrane-enclosed lumen;extracellular region;cell;macromolecular complex;organelle part	transporter activity		Amyotrophic lateral sclerosis (ALS)	ko05014,Amyotrophic lateral sclerosis (ALS)
sp|P34932|HSP74_HUMAN	Heat shock 70 kDa protein 4 OS=Homo sapiens GN=HSPA4 PE=1 SV=4		down	0.253513	regulation of biological process;establishment of localization;cellular component organization or biogenesis;positive regulation of biological process;developmental process;multicellular organismal process;cellular process;response to stimulus;negative regulation of biological process;localization;biological regulation;metabolic process;death	extracellular region part;extracellular region;organelle;cell part;cell	binding	Posttranslational modification, protein turnover, chaperones ;	Antigen processing and presentation	ko04612,Antigen processing and presentation
tr|Q59FF0|Q59FF0_HUMAN	EBNA-2 co-activator variant (Fragment) OS=Homo sapiens PE=2 SV=1		down	0.255859	regulation of biological process;developmental process;multicellular organismal process;cellular process;negative regulation of biological process;viral reproduction;biological regulation;metabolic process	extracellular region part;extracellular region;organelle;macromolecular complex;cell part;cell	protein binding transcription factor activity;binding;catalytic activity	Replication, recombination and repair ;
sp|P23526|SAHH_HUMAN	Adenosylhomocysteinase OS=Homo sapiens GN=AHCY PE=1 SV=4		down	0.258226	response to stimulus;immune system process;metabolic process;rhythmic process;cellular process	extracellular region part;extracellular region;organelle;cell part;cell	binding;catalytic activity	Coenzyme transport and metabolism ;	Metabolic pathways;Cysteine and methionine metabolism;Selenoamino acid metabolism	ko00450,Selenoamino acid metabolism;ko00270,Cysteine and methionine metabolism;ko01100,Metabolic pathways
tr|A4D2P1|A4D2P1_HUMAN	Ras-related C3 botulinum toxin substrate 1 (Rho family, small GTP binding protein Rac1) OS=Homo sapiens GN=RAC1 PE=2 SV=1	tr|A4D2P0|A4D2P0_HUMAN;sp|P63000|RAC1_HUMAN	down	0.260615	multi-organism process;positive regulation of biological process;developmental process;multicellular organismal process;cellular process;signaling;viral reproduction;negative regulation of biological process;metabolic process;biological regulation;death;immune system process;regulation of biological process;cellular component organization or biogenesis;establishment of localization;cell prolifera…	extracellular region part;extracellular region;organelle;macromolecular complex;cell part;cell;organelle part	enzyme regulator activity;binding;catalytic activity	General function prediction only ;	Fc epsilon RI signaling pathway;Toll-like receptor signaling pathway;Axon guidance;Colorectal cancer;Regulation of actin cytoskeleton;Amyotrophic lateral sclerosis (ALS);Viral myocarditis;Focal adhesion;Renal cell carcinoma;Wnt signaling pathway;VEGF signaling pathway;Natural killer cell mediated cytotoxicity;Leukocyte transendothelial migration;Pancreatic secretion;Phagosome;Shigellosis;Adherens…	ko04370,VEGF signaling pathway;ko04972,Pancreatic secretion;ko05200,Pathways in cancer;ko04670,Leukocyte transendothelial migration;ko05416,Viral myocarditis;ko04380,Osteoclast differentiation;ko04510,Focal adhesion;ko04666,Fc gamma R-mediated phagocytosis;ko05120,Epithelial cell signaling in Helicobacter pylori infection;ko05210,Colorectal cancer;ko05212,Pancreatic cancer;ko04520,Adherens juncti…
sp|Q15907|RB11B_HUMAN	Ras-related protein Rab-11B OS=Homo sapiens GN=RAB11B PE=1 SV=4		down	0.263027	regulation of biological process;establishment of localization;cellular component organization or biogenesis;cellular process;pigmentation;response to stimulus;signaling;localization;biological regulation;metabolic process	synapse part;synapse;extracellular region part;extracellular region;organelle;cell part;cell;organelle part	binding;catalytic activity	General function prediction only ;	Endocytosis;Vasopressin-regulated water reabsorption	ko04962,Vasopressin-regulated water reabsorption;ko04144,Endocytosis
tr|V9HWB4|V9HWB4_HUMAN	Epididymis secretory sperm binding protein Li 89n OS=Homo sapiens GN=HEL-S-89n PE=2 SV=1	sp|P11021|GRP78_HUMAN	down	0.26546	regulation of biological process;establishment of localization;positive regulation of biological process;developmental process;multicellular organismal process;cellular process;response to stimulus;signaling;negative regulation of biological process;localization;locomotion;biological regulation;metabolic process;death	extracellular region part;organelle;cell part;membrane-enclosed lumen;extracellular region;cell;macromolecular complex;organelle part	enzyme regulator activity;binding;catalytic activity	Posttranslational modification, protein turnover, chaperones ;	Protein export;Prion diseases;Protein processing in endoplasmic reticulum	ko03060,Protein export;ko05020,Prion diseases;ko04141,Protein processing in endoplasmic reticulum
sp|Q15046|SYK_HUMAN	Lysine--tRNA ligase OS=Homo sapiens GN=KARS PE=1 SV=3		down	0.26546	viral reproduction;metabolic process;cellular process	extracellular region;organelle;macromolecular complex;cell part;cell;organelle part;membrane-enclosed lumen	binding;catalytic activity	Translation, ribosomal structure and biogenesis ;	Aminoacyl-tRNA biosynthesis	ko00970,Aminoacyl-tRNA biosynthesis
tr|B2RDE8|B2RDE8_HUMAN	cDNA, FLJ96580, highly similar to Homo sapiens hepatoma-derived growth factor (high-mobility group protein 1-like) (HDGF), mRNA OS=Homo sapiens PE=2 SV=1	sp|P51858|HDGF_HUMAN	down	0.26546	cell proliferation;regulation of biological process;positive regulation of biological process;negative regulation of biological process;localization;metabolic process;biological regulation;cellular process	extracellular region part;organelle;cell part;membrane-enclosed lumen;extracellular region;cell;macromolecular complex;organelle part	protein binding transcription factor activity;binding;nucleic acid binding transcription factor activity		Metabolic pathways;Valine, leucine and isoleucine degradation	ko00280,Valine, leucine and isoleucine degradation;ko01100,Metabolic pathways
sp|P14866|HNRPL_HUMAN	Heterogeneous nuclear ribonucleoprotein L OS=Homo sapiens GN=HNRNPL PE=1 SV=2		down	0.272898	response to stimulus;regulation of biological process;positive regulation of biological process;negative regulation of biological process;metabolic process;biological regulation;cellular process	virion part;extracellular region part;organelle;cell part;virion;membrane-enclosed lumen;extracellular region;cell;macromolecular complex;organelle part	binding
tr|A0A024R3Q3|A0A024R3Q3_HUMAN	ADP-ribosylation factor 1, isoform CRA_a OS=Homo sapiens GN=ARF1 PE=3 SV=1	sp|P84077|ARF1_HUMAN	down	0.277971	multi-organism process;positive regulation of biological process;developmental process;multicellular organismal process;cellular process;signaling;viral reproduction;negative regulation of biological process;biological regulation;metabolic process;immune system process;regulation of biological process;cellular component organization or biogenesis;establishment of localization;biological adhesion;…	synapse part;synapse;extracellular region part;extracellular region;organelle;cell part;cell;organelle part	molecular transducer activity;binding;catalytic activity	General function prediction only ;	Vibrio cholerae infection	ko05110,Vibrio cholerae infection
tr|Q6NVY0|Q6NVY0_HUMAN	Calcyclin binding protein OS=Homo sapiens GN=CACYBP PE=2 SV=1	tr|A0A024R904|A0A024R904_HUMAN;sp|Q9HB71|CYBP_HUMAN	down	0.277971	regulation of biological process;positive regulation of biological process;developmental process;multicellular organismal process;cellular process;response to stimulus;negative regulation of biological process;biological regulation;metabolic process;death	extracellular region part;organelle;cell part;membrane-enclosed lumen;extracellular region;cell;macromolecular complex;organelle part	binding		Wnt signaling pathway	ko04310,Wnt signaling pathway
tr|Q53ET4|Q53ET4_HUMAN	Serine hydroxymethyltransferase (Fragment) OS=Homo sapiens PE=2 SV=1	tr|V9HW06|V9HW06_HUMAN;sp|P34897|GLYM_HUMAN;tr|Q5HYG8|Q5HYG8_HUMAN;tr|A0A024RB99|A0A024RB99_HUMAN;tr|B4E1G2|B4E1G2_HUMAN	down	0.280543	immune system process;regulation of biological process;cellular component organization or biogenesis;positive regulation of biological process;cellular process;cell proliferation;response to stimulus;biological regulation;metabolic process	extracellular region part;organelle;cell part;membrane-enclosed lumen;extracellular region;cell;macromolecular complex;organelle part	binding;catalytic activity	Amino acid transport and metabolism ;	Metabolic pathways;Methane metabolism;Glycine, serine and threonine metabolism;Microbial metabolism in diverse environments;Cyanoamino acid metabolism;One carbon pool by folate;Biosynthesis of secondary metabolites	ko01120,Microbial metabolism in diverse environments;ko01110,Biosynthesis of secondary metabolites;ko00670,One carbon pool by folate;ko00460,Cyanoamino acid metabolism;ko01100,Metabolic pathways;ko00680,Methane metabolism;ko00260,Glycine, serine and threonine metabolism
sp|P49321|NASP_HUMAN	Nuclear autoantigenic sperm protein OS=Homo sapiens GN=NASP PE=1 SV=2		down	0.285759	reproductive process;reproduction;establishment of localization;cellular component organization or biogenesis;developmental process;multicellular organismal process;cellular process;cell proliferation;response to stimulus;localization;metabolic process	organelle;macromolecular complex;cell part;cell;organelle part;membrane-enclosed lumen	binding
tr|A0A0J9YYL3|A0A0J9YYL3_HUMAN	Poly(U)-binding-splicing factor PUF60 (Fragment) OS=Homo sapiens GN=PUF60 PE=1 SV=1	tr|A0A0J9YXX5|A0A0J9YXX5_HUMAN;tr|A0A0J9YXJ8|A0A0J9YXJ8_HUMAN;tr|A0A0J9YVP6|A0A0J9YVP6_HUMAN;sp|Q9UHX1|PUF60_HUMAN	down	0.288403	regulation of biological process;metabolic process;biological regulation;death;cellular process	organelle;macromolecular complex;cell part;cell;organelle part;membrane-enclosed lumen	binding	General function prediction only ;	Spliceosome	ko03040,Spliceosome
sp|Q99471|PFD5_HUMAN	Prefoldin subunit 5 OS=Homo sapiens GN=PFDN5 PE=1 SV=2		down	0.291072	response to stimulus;regulation of biological process;signaling;negative regulation of biological process;developmental process;metabolic process;biological regulation;multicellular organismal process;cellular process	organelle;macromolecular complex;cell part;cell	protein binding transcription factor activity;binding	Posttranslational modification, protein turnover, chaperones ;
tr|F8W726|F8W726_HUMAN	Ubiquitin-associated protein 2-like OS=Homo sapiens GN=UBAP2L PE=1 SV=2	tr|B4DYY5|B4DYY5_HUMAN;sp|Q14157|UBP2L_HUMAN	down	0.291072	reproductive process;reproduction;multicellular organismal process;cellular process	organelle;macromolecular complex;cell part;cell;organelle part;membrane-enclosed lumen	binding
tr|Q6FHL9|Q6FHL9_HUMAN	PEA15 protein OS=Homo sapiens GN=PEA15 PE=2 SV=1	tr|B1AKZ5|B1AKZ5_HUMAN;tr|B1AKZ4|B1AKZ4_HUMAN;sp|Q15121|PEA15_HUMAN	down	0.30479	immune system process;regulation of biological process;establishment of localization;cellular component organization or biogenesis;developmental process;multicellular organismal process;cellular process;response to stimulus;signaling;negative regulation of biological process;localization;locomotion;metabolic process;biological regulation	organelle;macromolecular complex;cell part;cell;organelle part	binding
tr|B4DR61|B4DR61_HUMAN	Protein transport protein Sec61 subunit alpha isoform 1 OS=Homo sapiens GN=SEC61A1 PE=1 SV=1	tr|B3KNF6|B3KNF6_HUMAN;sp|P61619|S61A1_HUMAN	down	0.30479	immune system process;establishment of localization;cellular component organization or biogenesis;developmental process;multicellular organismal process;cellular process;response to stimulus;growth;localization;biological regulation;metabolic process	organelle;cell part;cell;organelle part	binding	Intracellular trafficking, secretion, and vesicular transport ;	Phagosome;Protein export;Protein processing in endoplasmic reticulum;Vibrio cholerae infection	ko05110,Vibrio cholerae infection;ko03060,Protein export;ko04145,Phagosome;ko04141,Protein processing in endoplasmic reticulum
sp|A1L4H1|SRCRL_HUMAN	Soluble scavenger receptor cysteine-rich domain-containing protein SSC5D OS=Homo sapiens GN=SSC5D PE=1 SV=3		down	0.310456	immune system process;regulation of biological process;multi-organism process;establishment of localization;multicellular organismal process;cellular process;response to stimulus;negative regulation of biological process;localization;biological regulation	extracellular region part;extracellular region;cell part;cell	molecular transducer activity;binding		Salivary secretion	ko04970,Salivary secretion
tr|V9HWE8|V9HWE8_HUMAN	Epididymis secretory sperm binding protein Li 47e OS=Homo sapiens GN=HEL-S-47e PE=2 SV=1	sp|P52565|GDIR1_HUMAN	down	0.319154	regulation of biological process;cellular component organization or biogenesis;positive regulation of biological process;developmental process;multicellular organismal process;cellular process;response to stimulus;biological adhesion;signaling;negative regulation of biological process;localization;locomotion;metabolic process;biological regulation;death	extracellular region part;extracellular region;organelle;cell part;cell	enzyme regulator activity;binding		Vasopressin-regulated water reabsorption;Neurotrophin signaling pathway	ko04962,Vasopressin-regulated water reabsorption;ko04722,Neurotrophin signaling pathway
tr|F5GZ97|F5GZ97_HUMAN	Protein WASHC3 OS=Homo sapiens GN=WASHC3 PE=1 SV=1	sp|Q9Y3C0|CCD53_HUMAN	down	0.325087	establishment of localization;localization	organelle;macromolecular complex;cell part;cell	binding
tr|V9HWC5|V9HWC5_HUMAN	Epididymis secretory protein Li 36 OS=Homo sapiens GN=HEL-S-36 PE=2 SV=1	tr|F5GWE5|F5GWE5_HUMAN;sp|Q00169|PIPNA_HUMAN	down	0.331131	establishment of localization;cellular component organization or biogenesis;developmental process;multicellular organismal process;cellular process;response to stimulus;localization;locomotion;metabolic process	extracellular region part;extracellular region;organelle;cell part;cell	transporter activity;binding		Inositol phosphate metabolism;Metabolic pathways;Phosphatidylinositol signaling system	ko00562,Inositol phosphate metabolism;ko01100,Metabolic pathways;ko04070,Phosphatidylinositol signaling system
tr|V9HVY3|V9HVY3_HUMAN	Protein disulfide-isomerase OS=Homo sapiens GN=HEL-S-269 PE=2 SV=1	sp|P30101|PDIA3_HUMAN	down	0.334195	immune system process;regulation of biological process;establishment of localization;rhythmic process;cellular process;response to stimulus;localization;biological regulation;metabolic process	extracellular region part;organelle;cell part;membrane-enclosed lumen;extracellular region;cell;macromolecular complex;organelle part	binding;catalytic activity	Posttranslational modification, protein turnover, chaperones ; Energy production and conversion ;	Antigen processing and presentation;Protein processing in endoplasmic reticulum	ko04612,Antigen processing and presentation;ko04141,Protein processing in endoplasmic reticulum
tr|E9PF17|E9PF17_HUMAN	Versican core protein OS=Homo sapiens GN=VCAN PE=1 SV=2		down	0.334195	cellular component organization or biogenesis;developmental process;multicellular organismal process;cellular process;biological adhesion;localization;locomotion;metabolic process	extracellular region part;extracellular region;organelle;cell part;cell;organelle part;membrane-enclosed lumen	binding		Cell adhesion molecules (CAMs)	ko04514,Cell adhesion molecules (CAMs)
tr|V9HWI0|V9HWI0_HUMAN	Epididymis secretory protein Li 6 OS=Homo sapiens GN=HEL-S-165mP PE=2 SV=1	sp|P14550|AK1A1_HUMAN	down	0.337287	response to stimulus;metabolic process;cellular process	extracellular region part;extracellular region;organelle;cell part;cell	electron carrier activity;binding;catalytic activity	General function prediction only ;	Caprolactam degradation;Metabolic pathways;Glycolysis / Gluconeogenesis;Glycerolipid metabolism;Microbial metabolism in diverse environments;Biosynthesis of secondary metabolites	ko00010,Glycolysis / Gluconeogenesis;ko01120,Microbial metabolism in diverse environments;ko01110,Biosynthesis of secondary metabolites;ko00930,Caprolactam degradation;ko01100,Metabolic pathways;ko00561,Glycerolipid metabolism
tr|Q6FGH9|Q6FGH9_HUMAN	DNCL1 protein OS=Homo sapiens GN=DNCL1 PE=2 SV=1	sp|P63167|DYL1_HUMAN	down	0.340408	reproduction;developmental process;multicellular organismal process;cellular process;signaling;viral reproduction;negative regulation of biological process;biological regulation;metabolic process;death;immune system process;reproductive process;regulation of biological process;cellular component organization or biogenesis;establishment of localization;response to stimulus;localization	extracellular region part;extracellular region;organelle;macromolecular complex;cell part;cell;organelle part	enzyme regulator activity;binding;catalytic activity		Vasopressin-regulated water reabsorption	ko04962,Vasopressin-regulated water reabsorption
tr|A0A140VJU3|A0A140VJU3_HUMAN	Testicular tissue protein Li 170 OS=Homo sapiens PE=2 SV=1	sp|Q96HF1|SFRP2_HUMAN	down	0.343558	reproduction;positive regulation of biological process;developmental process;multicellular organismal process;cellular process;growth;signaling;negative regulation of biological process;metabolic process;biological regulation;death;reproductive process;immune system process;regulation of biological process;cellular component organization or biogenesis;establishment of localization;cell proliferat…	extracellular region part;extracellular region;cell part;cell	enzyme regulator activity;molecular transducer activity;receptor regulator activity;binding		Wnt signaling pathway	ko04310,Wnt signaling pathway
tr|Q9NZ23|Q9NZ23_HUMAN	Drug-sensitive protein 1 OS=Homo sapiens GN=YA61 PE=2 SV=1		down	0.346737	metabolic process		catalytic activity	Carbohydrate transport and metabolism ;	Metabolic pathways;Alzheimer's disease;Glycolysis / Gluconeogenesis;Microbial metabolism in diverse environments;Biosynthesis of secondary metabolites	ko05010,Alzheimer's disease;ko00010,Glycolysis / Gluconeogenesis;ko01120,Microbial metabolism in diverse environments;ko01110,Biosynthesis of secondary metabolites;ko01100,Metabolic pathways
sp|Q16531|DDB1_HUMAN	DNA damage-binding protein 1 OS=Homo sapiens GN=DDB1 PE=1 SV=1		down	0.349945	reproductive process;reproduction;regulation of biological process;multi-organism process;cellular component organization or biogenesis;positive regulation of biological process;cellular process;response to stimulus;signaling;viral reproduction;negative regulation of biological process;biological regulation;metabolic process;death	extracellular region part;organelle;cell part;membrane-enclosed lumen;extracellular region;cell;macromolecular complex;organelle part	binding		Ubiquitin mediated proteolysis;Nucleotide excision repair	ko04120,Ubiquitin mediated proteolysis;ko03420,Nucleotide excision repair
tr|V9HWG1|V9HWG1_HUMAN	Epididymis secretory sperm binding protein Li 134P OS=Homo sapiens GN=HEL-S-134P PE=2 SV=1	sp|Q13228|SBP1_HUMAN	down	0.353183	establishment of localization;developmental process;localization;cellular process	extracellular region part;extracellular region;organelle;cell part;cell;organelle part;membrane-enclosed lumen	binding
tr|Q5U0A0|Q5U0A0_HUMAN	Proteasome subunit alpha type OS=Homo sapiens PE=2 SV=1	tr|A0A109NGN6|A0A109NGN6_HUMAN;sp|P28066|PSA5_HUMAN	down	0.356451	immune system process;regulation of biological process;cellular component organization or biogenesis;positive regulation of biological process;developmental process;multicellular organismal process;cellular process;response to stimulus;signaling;viral reproduction;negative regulation of biological process;locomotion;biological regulation;metabolic process;death	extracellular region part;organelle;cell part;membrane-enclosed lumen;extracellular region;cell;macromolecular complex;organelle part	binding;catalytic activity	Posttranslational modification, protein turnover, chaperones ;	Proteasome	ko03050,Proteasome
sp|Q15257|PTPA_HUMAN	Serine/threonine-protein phosphatase 2A activator OS=Homo sapiens GN=PPP2R4 PE=1 SV=3	tr|A6PVN5|A6PVN5_HUMAN	down	0.356451	regulation of biological process;cellular component organization or biogenesis;positive regulation of biological process;metabolic process;biological regulation;death;cellular process	extracellular region part;organelle;cell part;membrane-enclosed lumen;extracellular region;cell;macromolecular complex;organelle part	enzyme regulator activity;binding;catalytic activity	Cell cycle control, cell division, chromosome partitioning ; Signal transduction mechanisms ;
tr|A8K3S1|A8K3S1_HUMAN	Glucosamine-6-phosphate isomerase OS=Homo sapiens PE=2 SV=1	sp|P46926|GNPI1_HUMAN	down	0.363078	reproductive process;reproduction;establishment of localization;localization;metabolic process;cellular process	extracellular region part;extracellular region;organelle;cell part;cell	binding;catalytic activity	Carbohydrate transport and metabolism ;	Metabolic pathways;Amino sugar and nucleotide sugar metabolism	ko00520,Amino sugar and nucleotide sugar metabolism;ko01100,Metabolic pathways
tr|G3V5Z7|G3V5Z7_HUMAN	Proteasome subunit alpha type OS=Homo sapiens GN=PSMA6 PE=1 SV=1	tr|A0A140VK44|A0A140VK44_HUMAN;sp|P60900|PSA6_HUMAN	down	0.37325	immune system process;regulation of biological process;cellular component organization or biogenesis;positive regulation of biological process;developmental process;multicellular organismal process;cellular process;response to stimulus;signaling;viral reproduction;negative regulation of biological process;locomotion;biological regulation;metabolic process;death	extracellular region part;organelle;cell part;membrane-enclosed lumen;extracellular region;cell;macromolecular complex;organelle part	binding;catalytic activity	Posttranslational modification, protein turnover, chaperones ;	Proteasome	ko03050,Proteasome
sp|Q05707|COEA1_HUMAN	Collagen alpha-1(XIV) chain OS=Homo sapiens GN=COL14A1 PE=1 SV=3		down	0.380189	regulation of biological process;cellular component organization or biogenesis;developmental process;multicellular organismal process;cellular process;biological adhesion;growth;biological regulation;metabolic process	extracellular region part;extracellular region;organelle;cell part;cell;organelle part;membrane-enclosed lumen	structural molecule activity;binding		Protein digestion and absorption	ko04974,Protein digestion and absorption
sp|Q16881|TRXR1_HUMAN	Thioredoxin reductase 1, cytoplasmic OS=Homo sapiens GN=TXNRD1 PE=1 SV=3		down	0.383707	cell proliferation;response to stimulus;regulation of biological process;signaling;developmental process;metabolic process;biological regulation;multicellular organismal process;cellular process	extracellular region part;extracellular region;organelle;cell part;cell;organelle part;membrane-enclosed lumen	electron carrier activity;binding;catalytic activity;antioxidant activity	Energy production and conversion ;	Pyrimidine metabolism	ko00240,Pyrimidine metabolism
tr|A0A097PID1|A0A097PID1_HUMAN	Mammalian enabled variant pan OS=Homo sapiens GN=ENAH PE=2 SV=1	tr|A0A097PIC4|A0A097PIC4_HUMAN;tr|A8K2B4|A8K2B4_HUMAN;tr|A0A0U1RRM6|A0A0U1RRM6_HUMAN;sp|Q8N8S7|ENAH_HUMAN	down	0.387258	immune system process;regulation of biological process;cellular component organization or biogenesis;positive regulation of biological process;developmental process;multicellular organismal process;cellular process;response to stimulus;signaling;locomotion;biological regulation	organelle;cell part;cell;organelle part	binding	Intracellular trafficking, secretion, and vesicular transport ;	Regulation of actin cytoskeleton	ko04810,Regulation of actin cytoskeleton
tr|Q8WYJ5|Q8WYJ5_HUMAN	Protein kinase C inhibitor-2 OS=Homo sapiens PE=2 SV=1		down	0.394457	metabolic process;death;cellular process	organelle;cell part;cell;organelle part;membrane-enclosed lumen	binding;catalytic activity	Nucleotide transport and metabolism ; Carbohydrate transport and metabolism ; General function prediction only ;
tr|D6W5K2|D6W5K2_HUMAN	Thymosin, beta 10, isoform CRA_a (Fragment) OS=Homo sapiens GN=TMSB10 PE=4 SV=1		down	0.401791	reproductive process;reproduction;cellular component organization or biogenesis;developmental process;multicellular organismal process;cellular process	organelle;cell part;cell	binding
sp|Q13442|HAP28_HUMAN	28 kDa heat- and acid-stable phosphoprotein OS=Homo sapiens GN=PDAP1 PE=1 SV=1		down	0.405509	response to stimulus;regulation of biological process;signaling;biological regulation;cellular process
tr|A0A0S2Z3G9|A0A0S2Z3G9_HUMAN	Actinin alpha 4 isoform 1 (Fragment) OS=Homo sapiens GN=ACTN4 PE=2 SV=1	sp|O43707|ACTN4_HUMAN	down	0.42462	regulation of biological process;establishment of localization;cellular component organization or biogenesis;positive regulation of biological process;multicellular organismal process;cellular process;response to stimulus;signaling;negative regulation of biological process;localization;locomotion;biological regulation;death	extracellular region part;organelle;cell part;membrane-enclosed lumen;extracellular region;cell;macromolecular complex;organelle part	protein binding transcription factor activity;binding	Signal transduction mechanisms ; Cytoskeleton ; Cell cycle control, cell division, chromosome partitioning ; General function prediction only ;Cytoskeleton ;	Adherens junction;Regulation of actin cytoskeleton;Leukocyte transendothelial migration;Arrhythmogenic right ventricular cardiomyopathy (ARVC);Systemic lupus erythematosus;Tight junction;Focal adhesion;Amoebiasis	ko04520,Adherens junction;ko04530,Tight junction;ko04810,Regulation of actin cytoskeleton;ko05322,Systemic lupus erythematosus;ko04670,Leukocyte transendothelial migration;ko04510,Focal adhesion;ko05146,Amoebiasis;ko05412,Arrhythmogenic right ventricular cardiomyopathy (ARVC)
sp|O00231|PSD11_HUMAN	26S proteasome non-ATPase regulatory subunit 11 OS=Homo sapiens GN=PSMD11 PE=1 SV=3		down	0.428548	immune system process;regulation of biological process;cellular component organization or biogenesis;positive regulation of biological process;developmental process;multicellular organismal process;cellular process;response to stimulus;signaling;viral reproduction;negative regulation of biological process;locomotion;biological regulation;metabolic process;death	extracellular region part;organelle;cell part;membrane-enclosed lumen;extracellular region;cell;macromolecular complex;organelle part	binding	Posttranslational modification, protein turnover, chaperones ;	Proteasome	ko03050,Proteasome
sp|Q08397|LOXL1_HUMAN	Lysyl oxidase homolog 1 OS=Homo sapiens GN=LOXL1 PE=1 SV=2		down	0.452898	response to stimulus;multi-organism process;cellular component organization or biogenesis;metabolic process;cellular process	extracellular region part;extracellular region;organelle;cell part;cell	binding;catalytic activity
tr|D3DPU2|D3DPU2_HUMAN	Adenylyl cyclase-associated protein OS=Homo sapiens GN=CAP1 PE=2 SV=1	tr|B4DI38|B4DI38_HUMAN;tr|B2RDY9|B2RDY9_HUMAN	down	0.457088	reproduction;multi-organism process;positive regulation of biological process;developmental process;multicellular organismal process;cellular process;signaling;negative regulation of biological process;metabolic process;biological regulation;immune system process;reproductive process;regulation of biological process;cellular component organization or biogenesis;establishment of localization;respo…	extracellular region part;organelle;cell part;membrane-enclosed lumen;extracellular region;cell;macromolecular complex;organelle part	molecular transducer activity;protein binding transcription factor activity;binding;channel regulator activity;catalytic activity;metallochaperone activity
sp|Q8N556|AFAP1_HUMAN	Actin filament-associated protein 1 OS=Homo sapiens GN=AFAP1 PE=1 SV=2		down	0.47863	response to stimulus;regulation of biological process;signaling;cellular component organization or biogenesis;biological regulation;cellular process	organelle;macromolecular complex;cell part;cell;organelle part	binding
tr|A0A140VK57|A0A140VK57_HUMAN	Testicular secretory protein Li 57 OS=Homo sapiens PE=2 SV=1	sp|P16035|TIMP2_HUMAN	down	0.487529	reproductive process;reproduction;regulation of biological process;cellular component organization or biogenesis;positive regulation of biological process;developmental process;multicellular organismal process;cellular process;cell proliferation;response to stimulus;signaling;negative regulation of biological process;biological regulation;metabolic process	extracellular region part;extracellular region;organelle;cell part;cell	enzyme regulator activity;binding
tr|B4DWX3|B4DWX3_HUMAN	Importin subunit alpha OS=Homo sapiens PE=2 SV=1	tr|B4DII5|B4DII5_HUMAN;sp|O60684|IMA7_HUMAN	down	0.487529	reproductive process;reproduction;regulation of biological process;multi-organism process;establishment of localization;positive regulation of biological process;multicellular organismal process;cellular process;localization;biological regulation;metabolic process	organelle;macromolecular complex;cell part;cell;organelle part;membrane-enclosed lumen	transporter activity;binding	Intracellular trafficking, secretion, and vesicular transport ;
sp|P50570|DYN2_HUMAN	Dynamin-2 OS=Homo sapiens GN=DNM2 PE=1 SV=2		down	0.496592	reproduction;positive regulation of biological process;developmental process;multicellular organismal process;cellular process;growth;signaling;negative regulation of biological process;biological regulation;metabolic process;death;immune system process;reproductive process;regulation of biological process;cellular component organization or biogenesis;establishment of localization;response to sti…	synapse part;extracellular region part;organelle;cell part;extracellular region;synapse;cell;macromolecular complex;organelle part	binding;catalytic activity	General function prediction only ;	Endocytosis;Fc gamma R-mediated phagocytosis;Bacterial invasion of epithelial cells	ko04144,Endocytosis;ko05100,Bacterial invasion of epithelial cells;ko04666,Fc gamma R-mediated phagocytosis
tr|Q6ICN0|Q6ICN0_HUMAN	GRB2 protein (Fragment) OS=Homo sapiens GN=GRB2 PE=2 SV=1	tr|B0LPF3|B0LPF3_HUMAN;sp|P62993|GRB2_HUMAN	down	0.501187	positive regulation of biological process;developmental process;multicellular organismal process;cellular process;signaling;viral reproduction;negative regulation of biological process;metabolic process;biological regulation;immune system process;regulation of biological process;cellular component organization or biogenesis;establishment of localization;response to stimulus;locomotion;localization	extracellular region part;organelle;cell part;membrane-enclosed lumen;extracellular region;cell;macromolecular complex;organelle part	binding		Fc epsilon RI signaling pathway;GnRH signaling pathway;Focal adhesion;Renal cell carcinoma;MAPK signaling pathway - fly;Natural killer cell mediated cytotoxicity;Dorso-ventral axis formation;Endometrial cancer;Insulin signaling pathway;Glioma;Chronic myeloid leukemia;MAPK signaling pathway;Prostate cancer;Hepatitis C;Gap junction;ErbB signaling pathway;Acute myeloid leukemia;Osteoclast differenti…	ko05214,Glioma;ko05160,Hepatitis C;ko05200,Pathways in cancer;ko04660,T cell receptor signaling pathway;ko04380,Osteoclast differentiation;ko04510,Focal adhesion;ko04540,Gap junction;ko04012,ErbB signaling pathway;ko05213,Endometrial cancer;ko05221,Acute myeloid leukemia;ko04910,Insulin signaling pathway;ko04630,Jak-STAT signaling pathway;ko04062,Chemokine signaling pathway;ko05215,Prostate cance…
sp|P46109|CRKL_HUMAN	Crk-like protein OS=Homo sapiens GN=CRKL PE=1 SV=1		down	0.515229	immune system process;regulation of biological process;positive regulation of biological process;developmental process;multicellular organismal process;cellular process;cell proliferation;response to stimulus;signaling;biological regulation;metabolic process	extracellular region part;extracellular region;organelle;cell part;cell	molecular transducer activity;binding		Chronic myeloid leukemia;Shigellosis;Regulation of actin cytoskeleton;MAPK signaling pathway;Focal adhesion;Renal cell carcinoma;ErbB signaling pathway;Fc gamma R-mediated phagocytosis;Neurotrophin signaling pathway;Bacterial invasion of epithelial cells;Chemokine signaling pathway;Pathways in cancer;Insulin signaling pathway	ko04810,Regulation of actin cytoskeleton;ko05200,Pathways in cancer;ko04062,Chemokine signaling pathway;ko04510,Focal adhesion;ko04012,ErbB signaling pathway;ko05131,Shigellosis;ko05211,Renal cell carcinoma;ko05100,Bacterial invasion of epithelial cells;ko05220,Chronic myeloid leukemia;ko04010,MAPK signaling pathway;ko04666,Fc gamma R-mediated phagocytosis;ko04910,Insulin signaling pathway;ko0472…
tr|E9PMR4|E9PMR4_HUMAN	Tetraspanin OS=Homo sapiens GN=CD151 PE=1 SV=1	tr|Q53FU5|Q53FU5_HUMAN;tr|A0A024RCB3|A0A024RCB3_HUMAN;sp|P48509|CD151_HUMAN;tr|E9PRJ3|E9PRJ3_HUMAN	down	0.549541	immune system process;regulation of biological process;cellular component organization or biogenesis;cellular process;cell proliferation;response to stimulus;signaling;localization;locomotion;biological regulation	extracellular region part;extracellular region;cell part;cell	binding
tr|Q53GG0|Q53GG0_HUMAN	Epithelial protein lost in neoplasm beta variant (Fragment) OS=Homo sapiens PE=2 SV=1		down	0.619441	regulation of biological process;cellular component organization or biogenesis;negative regulation of biological process;biological regulation;cellular process	organelle;cell part;cell;organelle part	binding
sp|P05997|CO5A2_HUMAN	Collagen alpha-2(V) chain OS=Homo sapiens GN=COL5A2 PE=1 SV=3		down	0.625173	response to stimulus;cellular component organization or biogenesis;developmental process;multicellular organismal process;cellular process	extracellular region part;extracellular region	binding		ECM-receptor interaction;Focal adhesion;Amoebiasis;Protein digestion and absorption	ko04974,Protein digestion and absorption;ko04510,Focal adhesion;ko04512,ECM-receptor interaction;ko05146,Amoebiasis
sp|Q96RS6|NUDC1_HUMAN	NudC domain-containing protein 1 OS=Homo sapiens GN=NUDCD1 PE=1 SV=2		down	0.636796	immune system process	organelle;cell part;cell;organelle part;membrane-enclosed lumen	binding
sp|P35555|FBN1_HUMAN	Fibrillin-1 OS=Homo sapiens GN=FBN1 PE=1 SV=3		down	0.648634	regulation of biological process;cellular component organization or biogenesis;developmental process;multicellular organismal process;cellular process;response to stimulus;signaling;negative regulation of biological process;localization;biological regulation	extracellular region part;extracellular region;organelle	structural molecule activity;binding
sp|Q07954|LRP1_HUMAN	Prolow-density lipoprotein receptor-related protein 1 OS=Homo sapiens GN=LRP1 PE=1 SV=2		down	0.648634	regulation of biological process;establishment of localization;cellular component organization or biogenesis;positive regulation of biological process;developmental process;multicellular organismal process;cellular process;cell proliferation;response to stimulus;signaling;negative regulation of biological process;localization;locomotion;metabolic process;biological regulation;death	organelle;macromolecular complex;cell part;cell;organelle part;membrane-enclosed lumen	molecular transducer activity;transporter activity;binding		Alzheimer's disease;Malaria	ko05010,Alzheimer's disease;ko05144,Malaria
tr|Q53GU8|Q53GU8_HUMAN	Transforming growth factor beta-1 OS=Homo sapiens GN=TGFB2 PE=1 SV=1	tr|A0A0S2Z4Q2|A0A0S2Z4Q2_HUMAN;sp|Q15582|BGH3_HUMAN	down	0.394457	regulation of biological process;cellular component organization or biogenesis;developmental process;multicellular organismal process;cellular process;cell proliferation;response to stimulus;biological adhesion;negative regulation of biological process;biological regulation;metabolic process	extracellular region part;extracellular region;organelle;cell part;cell;organelle part	binding	Cell wall/membrane/envelope biogenesis ;
tr|Q5U0B9|Q5U0B9_HUMAN	Stem cell growth factor; lymphocyte secreted C-type lectin OS=Homo sapiens PE=2 SV=1	sp|Q9Y240|CLC11_HUMAN	down	0.218776	cell proliferation;regulation of biological process;positive regulation of biological process;biological regulation;cellular process	extracellular region part;extracellular region;cell part;cell	binding		Phagosome;RNA degradation	ko04145,Phagosome;ko03018,RNA degradation
tr|B4DEN6|B4DEN6_HUMAN	cDNA FLJ55549, highly similar to 3-ketoacyl-CoA thiolase, peroxisomal (EC 2.3.1.16) OS=Homo sapiens PE=2 SV=1	tr|A0A024R2M6|A0A024R2M6_HUMAN;sp|P09110|THIK_HUMAN;tr|Q8NCW8|Q8NCW8_HUMAN;tr|H7C131|H7C131_HUMAN	up	2.01372	response to stimulus;metabolic process;cellular process	organelle;cell part;cell;organelle part;membrane-enclosed lumen	binding;catalytic activity	Lipid transport and metabolism ;	Metabolic pathways;Biosynthesis of unsaturated fatty acids;Benzoate degradation;Valine, leucine and isoleucine degradation;Microbial metabolism in diverse environments;PPAR signaling pathway;Biosynthesis of secondary metabolites;Peroxisome;Fatty acid metabolism	ko04146,Peroxisome;ko01120,Microbial metabolism in diverse environments;ko00280,Valine, leucine and isoleucine degradation;ko00071,Fatty acid metabolism;ko01110,Biosynthesis of secondary metabolites;ko01040,Biosynthesis of unsaturated fatty acids;ko00362,Benzoate degradation;ko01100,Metabolic pathways;ko03320,PPAR signaling pathway
tr|B7Z3K9|B7Z3K9_HUMAN	Fructose-bisphosphate aldolase OS=Homo sapiens PE=2 SV=1	tr|A0A024QZ64|A0A024QZ64_HUMAN;sp|P09972|ALDOC_HUMAN	up	1.8197	response to stimulus;cellular component organization or biogenesis;developmental process;metabolic process;multicellular organismal process;death;cellular process	extracellular region part;extracellular region;organelle;cell part;cell	binding;catalytic activity	Carbohydrate transport and metabolism ;	Metabolic pathways;Fructose and mannose metabolism;Carbon fixation in photosynthetic organisms;Glycolysis / Gluconeogenesis;Microbial metabolism in diverse environments;Pentose phosphate pathway;Biosynthesis of secondary metabolites	ko00051,Fructose and mannose metabolism;ko00010,Glycolysis / Gluconeogenesis;ko01120,Microbial metabolism in diverse environments;ko00710,Carbon fixation in photosynthetic organisms;ko01110,Biosynthesis of secondary metabolites;ko00030,Pentose phosphate pathway;ko01100,Metabolic pathways
tr|D6RGG3|D6RGG3_HUMAN	Collagen alpha-1(XII) chain OS=Homo sapiens GN=COL12A1 PE=1 SV=1		up	1.51356	biological adhesion;cellular component organization or biogenesis;developmental process;metabolic process;multicellular organismal process;cellular process	extracellular region part;extracellular region;organelle;cell part;cell;organelle part;membrane-enclosed lumen	structural molecule activity		Protein digestion and absorption	ko04974,Protein digestion and absorption
tr|A0A024R884|A0A024R884_HUMAN	Tenascin C (Hexabrachion), isoform CRA_a OS=Homo sapiens GN=TNC PE=4 SV=1	sp|P24821|TENA_HUMAN	up	1.5417	reproductive process;reproduction;regulation of biological process;cellular component organization or biogenesis;positive regulation of biological process;developmental process;multicellular organismal process;cellular process;cell proliferation;response to stimulus;biological adhesion;growth;signaling;negative regulation of biological process;biological regulation;metabolic process	extracellular region part;extracellular region;cell part;cell	binding		ECM-receptor interaction;Focal adhesion	ko04510,Focal adhesion;ko04512,ECM-receptor interaction
tr|Q4LE36|Q4LE36_HUMAN	ACLY variant protein (Fragment) OS=Homo sapiens GN=ACLY variant protein PE=2 SV=1	tr|A0A024R1T9|A0A024R1T9_HUMAN;sp|P53396|ACLY_HUMAN;tr|A0A024R1Y2|A0A024R1Y2_HUMAN	up	1.61436	regulation of biological process;positive regulation of biological process;metabolic process;biological regulation;cellular process	extracellular region part;extracellular region;organelle;cell part;cell;organelle part;membrane-enclosed lumen	binding;catalytic activity	Energy production and conversion ;	Metabolic pathways;Reductive carboxylate cycle (CO2 fixation);Microbial metabolism in diverse environments;Citrate cycle (TCA cycle);Biosynthesis of secondary metabolites	ko01120,Microbial metabolism in diverse environments;ko00020,Citrate cycle (TCA cycle);ko01110,Biosynthesis of secondary metabolites;ko00720,Reductive carboxylate cycle (CO2 fixation);ko01100,Metabolic pathways
tr|B4DPQ0|B4DPQ0_HUMAN	Complement C1r subcomponent OS=Homo sapiens GN=C1R PE=1 SV=1	tr|A8K5J8|A8K5J8_HUMAN;sp|P00736|C1R_HUMAN;tr|Q53HU9|Q53HU9_HUMAN;tr|Q53HT9|Q53HT9_HUMAN	up	1.64437	response to stimulus;immune system process;regulation of biological process;positive regulation of biological process;metabolic process;biological regulation	extracellular region part;extracellular region;organelle	binding;catalytic activity	Posttranslational modification, protein turnover, chaperones ;	Complement and coagulation cascades;Phagosome;Staphylococcus aureus infection;Systemic lupus erythematosus	ko05322,Systemic lupus erythematosus;ko05150,Staphylococcus aureus infection;ko04145,Phagosome;ko04610,Complement and coagulation cascades
tr|A0A087WYV8|A0A087WYV8_HUMAN	Fibrillin-2 OS=Homo sapiens GN=FBN2 PE=1 SV=1		up	1.65959	regulation of biological process;cellular component organization or biogenesis;positive regulation of biological process;developmental process;multicellular organismal process;cellular process;response to stimulus;signaling;negative regulation of biological process;localization;biological regulation	extracellular region part;extracellular region	structural molecule activity;binding
sp|Q96C23|GALM_HUMAN	Aldose 1-epimerase OS=Homo sapiens GN=GALM PE=1 SV=1		up	1.69044	metabolic process;cellular process	extracellular region part;extracellular region;organelle;cell part;cell	binding;catalytic activity	Carbohydrate transport and metabolism ;	Glycolysis / Gluconeogenesis;Microbial metabolism in diverse environments;Biosynthesis of secondary metabolites	ko00010,Glycolysis / Gluconeogenesis;ko01120,Microbial metabolism in diverse environments;ko01110,Biosynthesis of secondary metabolites
sp|O43175|SERA_HUMAN	D-3-phosphoglycerate dehydrogenase OS=Homo sapiens GN=PHGDH PE=1 SV=4		up	1.80302	regulation of biological process;cellular component organization or biogenesis;negative regulation of biological process;developmental process;metabolic process;biological regulation;multicellular organismal process;cellular process	extracellular region part;extracellular region;organelle;cell part;cell	electron carrier activity;binding;catalytic activity	Coenzyme transport and metabolism ; Amino acid transport and metabolism ;	Metabolic pathways;Methane metabolism;Glycine, serine and threonine metabolism;Microbial metabolism in diverse environments	ko01120,Microbial metabolism in diverse environments;ko01100,Metabolic pathways;ko00680,Methane metabolism;ko00260,Glycine, serine and threonine metabolism
sp|O00291|HIP1_HUMAN	Huntingtin-interacting protein 1 OS=Homo sapiens GN=HIP1 PE=1 SV=5		up	1.80302	regulation of biological process;establishment of localization;cellular component organization or biogenesis;positive regulation of biological process;developmental process;multicellular organismal process;cellular process;cell proliferation;response to stimulus;signaling;negative regulation of biological process;localization;biological regulation;metabolic process;death	extracellular region;organelle;macromolecular complex;cell part;cell;organelle part	structural molecule activity;binding;catalytic activity		Huntington's disease	ko05016,Huntington's disease
tr|A6NNK5|A6NNK5_HUMAN	Tumor suppressor p53-binding protein 1 OS=Homo sapiens GN=TP53BP1 PE=1 SV=2		up	1.8197	response to stimulus;regulation of biological process;positive regulation of biological process;negative regulation of biological process;metabolic process;biological regulation;cellular process	organelle;macromolecular complex;cell part;cell;organelle part;membrane-enclosed lumen	protein binding transcription factor activity;binding
tr|G3V511|G3V511_HUMAN	Latent-transforming growth factor beta-binding protein 2 OS=Homo sapiens GN=LTBP2 PE=1 SV=1		up	1.83654	regulation of biological process;establishment of localization;cellular component organization or biogenesis;cellular process;response to stimulus;signaling;localization;biological regulation	extracellular region part;extracellular region;organelle;cell part;cell	binding
sp|Q9NZM1|MYOF_HUMAN	Myoferlin OS=Homo sapiens GN=MYOF PE=1 SV=1		up	1.87068	response to stimulus;regulation of biological process;signaling;cellular component organization or biogenesis;biological regulation;multicellular organismal process;cellular process	extracellular region part;extracellular region;organelle;cell part;cell;organelle part	binding
tr|A0A024RAM4|A0A024RAM4_HUMAN	Microtubule-associated protein 1B, isoform CRA_b OS=Homo sapiens GN=MAP1B PE=4 SV=1	sp|P46821|MAP1B_HUMAN	up	1.90546	regulation of biological process;establishment of localization;cellular component organization or biogenesis;positive regulation of biological process;developmental process;multicellular organismal process;cellular process;growth;negative regulation of biological process;localization;biological regulation	organelle;macromolecular complex;cell part;cell;organelle part	structural molecule activity;binding
tr|B2R4C1|B2R4C1_HUMAN	cDNA, FLJ92036, highly similar to Homo sapiens ribosomal protein L31 (RPL31), mRNA OS=Homo sapiens PE=2 SV=1	sp|P62899|RL31_HUMAN	up	1.92309	reproductive process;reproduction;establishment of localization;cellular component organization or biogenesis;viral reproduction;localization;metabolic process;cellular process	extracellular region part;organelle;cell part;membrane-enclosed lumen;extracellular region;cell;macromolecular complex;organelle part	structural molecule activity;binding	Translation, ribosomal structure and biogenesis ;	Ribosome	ko03010,Ribosome
tr|A8K6C9|A8K6C9_HUMAN	cDNA FLJ78037, highly similar to Homo sapiens insulin-like growth factor 2 (somatomedin A), mRNA OS=Homo sapiens PE=2 SV=1	sp|P01344|IGF2_HUMAN	up	1.94089	reproduction;multi-organism process;positive regulation of biological process;developmental process;multicellular organismal process;cellular process;growth;signaling;negative regulation of biological process;metabolic process;biological regulation;death;reproductive process;immune system process;regulation of biological process;cellular component organization or biogenesis;establishment of local…	extracellular region part;extracellular region;organelle;cell part;cell;organelle part;membrane-enclosed lumen	enzyme regulator activity;receptor regulator activity;binding
tr|Q5T985|Q5T985_HUMAN	Inter-alpha-trypsin inhibitor heavy chain H2 OS=Homo sapiens GN=ITIH2 PE=1 SV=1	tr|A2RTY6|A2RTY6_HUMAN;sp|P19823|ITIH2_HUMAN;tr|D3DRR6|D3DRR6_HUMAN	up	2.05116	regulation of biological process;metabolic process;biological regulation	extracellular region part;extracellular region;organelle	enzyme regulator activity	General function prediction only ;	Dilated cardiomyopathy;Arrhythmogenic right ventricular cardiomyopathy (ARVC);MAPK signaling pathway;Hypertrophic cardiomyopathy (HCM);Cardiac muscle contraction	ko04260,Cardiac muscle contraction;ko05410,Hypertrophic cardiomyopathy (HCM);ko05414,Dilated cardiomyopathy;ko04010,MAPK signaling pathway;ko05412,Arrhythmogenic right ventricular cardiomyopathy (ARVC)
sp|P35442|TSP2_HUMAN	Thrombospondin-2 OS=Homo sapiens GN=THBS2 PE=1 SV=2		up	2.0893	regulation of biological process;cellular component organization or biogenesis;positive regulation of biological process;developmental process;multicellular organismal process;cellular process;biological adhesion;signaling;negative regulation of biological process;biological regulation	extracellular region part;extracellular region;organelle;cell part;cell	binding		Phagosome;ECM-receptor interaction;Focal adhesion;Malaria;TGF-beta signaling pathway	ko05144,Malaria;ko04350,TGF-beta signaling pathway;ko04510,Focal adhesion;ko04512,ECM-receptor interaction;ko04145,Phagosome
tr|A0A024R718|A0A024R718_HUMAN	Pre-B-cell colony enhancing factor 1, isoform CRA_a OS=Homo sapiens GN=PBEF1 PE=4 SV=1	sp|P43490|NAMPT_HUMAN	up	2.0893	reproductive process;reproduction;regulation of biological process;multi-organism process;positive regulation of biological process;developmental process;rhythmic process;multicellular organismal process;cellular process;cell proliferation;response to stimulus;signaling;biological regulation;metabolic process	extracellular region part;extracellular region;organelle;cell part;cell;organelle part;membrane-enclosed lumen	binding;catalytic activity	Coenzyme transport and metabolism ;	Nicotinate and nicotinamide metabolism	ko00760,Nicotinate and nicotinamide metabolism
tr|A0A140TA49|A0A140TA49_HUMAN	Complement C4-A OS=Homo sapiens GN=C4A PE=1 SV=1	tr|A0A140TA44|A0A140TA44_HUMAN;tr|A0A140TA32|A0A140TA32_HUMAN	up	2.22844	immune system process;regulation of biological process;multi-organism process;establishment of localization;cellular component organization or biogenesis;positive regulation of biological process;cellular process;response to stimulus;localization;biological regulation;metabolic process	extracellular region part;extracellular region;organelle;cell part;cell	enzyme regulator activity;binding	General function prediction only ;	Complement and coagulation cascades;Staphylococcus aureus infection;Systemic lupus erythematosus	ko05322,Systemic lupus erythematosus;ko05150,Staphylococcus aureus infection;ko04610,Complement and coagulation cascades
sp|Q14204|DYHC1_HUMAN	Cytoplasmic dynein 1 heavy chain 1 OS=Homo sapiens GN=DYNC1H1 PE=1 SV=5		up	2.29087	immune system process;establishment of localization;cellular component organization or biogenesis;localization;metabolic process;cellular process	extracellular region part;extracellular region;organelle;macromolecular complex;cell part;cell;organelle part	binding;catalytic activity	Cytoskeleton ;	Vasopressin-regulated water reabsorption;Phagosome	ko04962,Vasopressin-regulated water reabsorption;ko04145,Phagosome
tr|B4DJ07|B4DJ07_HUMAN	Exocyst complex component 7 OS=Homo sapiens GN=EXOC7 PE=1 SV=1	tr|Q5G0E1|Q5G0E1_HUMAN;tr|A0A0A0MRE1|A0A0A0MRE1_HUMAN	up	2.35505	regulation of biological process;multi-organism process;establishment of localization;cellular component organization or biogenesis;cellular process;localization;locomotion;biological regulation;metabolic process	organelle;macromolecular complex;cell part;cell;organelle part	binding		Insulin signaling pathway	ko04910,Insulin signaling pathway
sp|P49588|SYAC_HUMAN	Alanine--tRNA ligase, cytoplasmic OS=Homo sapiens GN=AARS PE=1 SV=2		up	2.39883	response to stimulus;regulation of biological process;signaling;negative regulation of biological process;developmental process;metabolic process;biological regulation;multicellular organismal process;death;cellular process	extracellular region part;extracellular region;organelle;cell part;cell	binding;catalytic activity	Translation, ribosomal structure and biogenesis ;	Aminoacyl-tRNA biosynthesis	ko00970,Aminoacyl-tRNA biosynthesis
tr|B2R5Y4|B2R5Y4_HUMAN	cDNA, FLJ92684, highly similar to Homo sapiens IK cytokine, down-regulator of HLA II (IK), mRNA OS=Homo sapiens PE=2 SV=1	tr|Q9UK43|Q9UK43_HUMAN;tr|Q95HA6|Q95HA6_HUMAN;sp|Q13123|RED_HUMAN	up	2.46604	response to stimulus;immune system process;signaling;cellular process	extracellular region part;extracellular region;organelle;cell part;cell;organelle part;membrane-enclosed lumen	binding
sp|P51884|LUM_HUMAN	Lumican OS=Homo sapiens GN=LUM PE=1 SV=2		up	2.53513	response to stimulus;regulation of biological process;cellular component organization or biogenesis;positive regulation of biological process;developmental process;metabolic process;biological regulation;multicellular organismal process;cellular process	extracellular region part;extracellular region;organelle;cell part;cell;organelle part;membrane-enclosed lumen	structural molecule activity;binding	Function unknown ;
sp|Q5SSJ5|HP1B3_HUMAN	Heterochromatin protein 1-binding protein 3 OS=Homo sapiens GN=HP1BP3 PE=1 SV=1		up	2.55859	cell proliferation;response to stimulus;regulation of biological process;cellular component organization or biogenesis;metabolic process;biological regulation;cellular process	organelle;macromolecular complex;cell part;cell;organelle part	binding		Systemic lupus erythematosus	ko05322,Systemic lupus erythematosus
tr|B7Z6N2|B7Z6N2_HUMAN	cDNA FLJ56154, highly similar to Gelsolin OS=Homo sapiens PE=2 SV=1	tr|A0A0A0MT01|A0A0A0MT01_HUMAN	up	2.58226	reproduction;multi-organism process;positive regulation of biological process;developmental process;multicellular organismal process;cellular process;growth;signaling;viral reproduction;negative regulation of biological process;metabolic process;biological regulation;death;reproductive process;regulation of biological process;cellular component organization or biogenesis;establishment of localiza…	extracellular region part;extracellular region;organelle;macromolecular complex;cell part;cell;organelle part	binding		Regulation of actin cytoskeleton;Fc gamma R-mediated phagocytosis	ko04810,Regulation of actin cytoskeleton;ko04666,Fc gamma R-mediated phagocytosis
tr|E1NZA1|E1NZA1_HUMAN	Peroxisome proliferator activated receptor interacting complex protein OS=Homo sapiens GN=PRIC295 PE=2 SV=1		up	2.63027	regulation of biological process;metabolic process;biological regulation;cellular process	organelle;macromolecular complex;cell part;cell	binding
tr|A0A0D9SF53|A0A0D9SF53_HUMAN	ATP-dependent RNA helicase DDX3X OS=Homo sapiens GN=DDX3X PE=1 SV=1		up	2.70396	reproduction;multi-organism process;positive regulation of biological process;multicellular organismal process;cellular process;growth;signaling;viral reproduction;negative regulation of biological process;biological regulation;metabolic process;death;immune system process;reproductive process;regulation of biological process;cellular component organization or biogenesis;response to stimulus	extracellular region part;organelle;cell part;membrane-enclosed lumen;extracellular region;cell;macromolecular complex;organelle part	binding;catalytic activity	Replication, recombination and repair ; Transcription ; Translation, ribosomal structure and biogenesis ;	RIG-I-like receptor signaling pathway	ko04622,RIG-I-like receptor signaling pathway
sp|P01023|A2MG_HUMAN	Alpha-2-macroglobulin OS=Homo sapiens GN=A2M PE=1 SV=3		up	2.70396	reproduction;positive regulation of biological process;developmental process;multicellular organismal process;cellular process;signaling;negative regulation of biological process;biological regulation;metabolic process;immune system process;reproductive process;regulation of biological process;cellular component organization or biogenesis;establishment of localization;rhythmic process;response to…	extracellular region part;extracellular region;organelle;cell part;cell;organelle part;membrane-enclosed lumen	enzyme regulator activity;binding	General function prediction only ;	Complement and coagulation cascades	ko04610,Complement and coagulation cascades
tr|D3DVC4|D3DVC4_HUMAN	Nestin, isoform CRA_c OS=Homo sapiens GN=NES PE=3 SV=1		up	2.72898	regulation of biological process;cellular component organization or biogenesis;positive regulation of biological process;developmental process;multicellular organismal process;cellular process;cell proliferation;negative regulation of biological process;biological regulation;metabolic process;death	organelle;macromolecular complex;cell part;cell;organelle part	structural molecule activity;binding
sp|P35908|K22E_HUMAN	Keratin, type II cytoskeletal 2 epidermal OS=Homo sapiens GN=KRT2 PE=1 SV=2		up	2.77971	cell proliferation;cellular component organization or biogenesis;developmental process;locomotion;localization;multicellular organismal process;cellular process	extracellular region part;extracellular region;organelle;macromolecular complex;cell part;cell;organelle part	structural molecule activity;binding
tr|H0Y4R1|H0Y4R1_HUMAN	Inosine-5'-monophosphate dehydrogenase 2 (Fragment) OS=Homo sapiens GN=IMPDH2 PE=1 SV=1	sp|P12268|IMDH2_HUMAN	up	2.80543	immune system process;cellular component organization or biogenesis;developmental process;multicellular organismal process;cellular process;cell proliferation;response to stimulus;metabolic process	extracellular region part;extracellular region;organelle;cell part;cell;organelle part	binding;catalytic activity	Nucleotide transport and metabolism ;General function prediction only ;	Metabolic pathways;Drug metabolism - other enzymes;Purine metabolism;Biosynthesis of secondary metabolites	ko00983,Drug metabolism - other enzymes;ko01110,Biosynthesis of secondary metabolites;ko01100,Metabolic pathways;ko00230,Purine metabolism
tr|V9HWI6|V9HWI6_HUMAN	Epididymis secretory protein Li 51 OS=Homo sapiens GN=HEL-S-51 PE=2 SV=1	sp|P02774|VTDB_HUMAN;tr|D6RF35|D6RF35_HUMAN	up	2.96483	reproductive process;reproduction;regulation of biological process;multi-organism process;establishment of localization;positive regulation of biological process;developmental process;multicellular organismal process;cellular process;response to stimulus;signaling;negative regulation of biological process;localization;biological regulation;metabolic process	extracellular region part;extracellular region;organelle;cell part;cell;organelle part;membrane-enclosed lumen	transporter activity;binding;catalytic activity
tr|A0A0K0Q2Z1|A0A0K0Q2Z1_HUMAN	Serpin peptidase inhibitor clade C member 1 OS=Homo sapiens GN=SERPINC1 PE=2 SV=1	tr|A0A024R944|A0A024R944_HUMAN;sp|P01008|ANT3_HUMAN	up	2.96483	response to stimulus;regulation of biological process;negative regulation of biological process;metabolic process;biological regulation;multicellular organismal process;cellular process	extracellular region part;extracellular region;organelle;cell part;cell	enzyme regulator activity;binding	Posttranslational modification, protein turnover, chaperones ;	Complement and coagulation cascades	ko04610,Complement and coagulation cascades
sp|P18065|IBP2_HUMAN	Insulin-like growth factor-binding protein 2 OS=Homo sapiens GN=IGFBP2 PE=1 SV=2		up	3.01995	reproductive process;reproduction;immune system process;regulation of biological process;multi-organism process;cellular component organization or biogenesis;positive regulation of biological process;developmental process;multicellular organismal process;cellular process;cell proliferation;response to stimulus;growth;signaling;negative regulation of biological process;biological regulation;metabo…	extracellular region part;extracellular region;organelle;cell part;cell	binding		p53 signaling pathway	ko04115,p53 signaling pathway
tr|Q59FD4|Q59FD4_HUMAN	Hexokinase 1 isoform HKI variant (Fragment) OS=Homo sapiens PE=2 SV=1	tr|A8K7J7|A8K7J7_HUMAN;tr|B4DG62|B4DG62_HUMAN;sp|P19367|HXK1_HUMAN;tr|A0A024QZK7|A0A024QZK7_HUMAN	up	3.0761	establishment of localization;localization;metabolic process;biological regulation;cellular process	organelle;cell part;cell;organelle part	binding;catalytic activity	Carbohydrate transport and metabolism ;	Streptomycin biosynthesis;Glycolysis / Gluconeogenesis;Starch and sucrose metabolism;Biosynthesis of secondary metabolites;Carbohydrate digestion and absorption;Metabolic pathways;Fructose and mannose metabolism;Microbial metabolism in diverse environments;Insulin signaling pathway;Butirosin and neomycin biosynthesis;Type II diabetes mellitus;Amino sugar and nucleotide sugar metabolism;Galactose …	ko00051,Fructose and mannose metabolism;ko01120,Microbial metabolism in diverse environments;ko00521,Streptomycin biosynthesis;ko01110,Biosynthesis of secondary metabolites;ko04930,Type II diabetes mellitus;ko00500,Starch and sucrose metabolism;ko01100,Metabolic pathways;ko00010,Glycolysis / Gluconeogenesis;ko00052,Galactose metabolism;ko04973,Carbohydrate digestion and absorption;ko04910,Insulin…
tr|Q8TB01|Q8TB01_HUMAN	Similar to cytoskeleton-associated protein 4 (Fragment) OS=Homo sapiens PE=2 SV=1	tr|Q6NWZ1|Q6NWZ1_HUMAN;tr|A0A024RBH2|A0A024RBH2_HUMAN;sp|Q07065|CKAP4_HUMAN	up	3.10456	metabolic process;cellular process	extracellular region part;extracellular region;organelle;cell part;cell;organelle part			Protein processing in endoplasmic reticulum	ko04141,Protein processing in endoplasmic reticulum
tr|V9HWF5|V9HWF5_HUMAN	Peptidyl-prolyl cis-trans isomerase OS=Homo sapiens GN=HEL-S-69p PE=2 SV=1	tr|A8K486|A8K486_HUMAN;sp|P62937|PPIA_HUMAN	up	3.10456	reproductive process;reproduction;immune system process;regulation of biological process;multi-organism process;establishment of localization;cellular component organization or biogenesis;positive regulation of biological process;multicellular organismal process;cellular process;response to stimulus;viral reproduction;localization;locomotion;biological regulation;metabolic process	extracellular region part;extracellular region;organelle;cell part;cell	binding;catalytic activity	Posttranslational modification, protein turnover, chaperones ;
sp|Q6UB35|C1TM_HUMAN	Monofunctional C1-tetrahydrofolate synthase, mitochondrial OS=Homo sapiens GN=MTHFD1L PE=1 SV=1	tr|B7ZM99|B7ZM99_HUMAN;tr|A0A087WVM4|A0A087WVM4_HUMAN	up	3.28095	developmental process;metabolic process;multicellular organismal process;cellular process	organelle;cell part;cell;organelle part;membrane-enclosed lumen	binding;catalytic activity	Nucleotide transport and metabolism ;	Glyoxylate and dicarboxylate metabolism;Metabolic pathways;One carbon pool by folate	ko00630,Glyoxylate and dicarboxylate metabolism;ko00670,One carbon pool by folate;ko01100,Metabolic pathways
tr|A0A090N8Y2|A0A090N8Y2_HUMAN	Protein disulfide-isomerase A4 OS=Homo sapiens GN=ERP70 PE=2 SV=1	sp|P13667|PDIA4_HUMAN	up	3.31131	response to stimulus;regulation of biological process;establishment of localization;localization;metabolic process;biological regulation;cellular process	organelle;macromolecular complex;cell part;cell;organelle part;membrane-enclosed lumen	binding;catalytic activity	Posttranslational modification, protein turnover, chaperones ; Energy production and conversion ;	Protein processing in endoplasmic reticulum;Vibrio cholerae infection	ko05110,Vibrio cholerae infection;ko04141,Protein processing in endoplasmic reticulum
sp|P04899|GNAI2_HUMAN	Guanine nucleotide-binding protein G(i) subunit alpha-2 OS=Homo sapiens GN=GNAI2 PE=1 SV=3		up	3.40408	regulation of biological process;establishment of localization;positive regulation of biological process;multicellular organismal process;cellular process;cell proliferation;response to stimulus;signaling;negative regulation of biological process;localization;biological regulation;metabolic process	extracellular region part;organelle;cell part;membrane-enclosed lumen;extracellular region;cell;macromolecular complex;organelle part	molecular transducer activity;binding;catalytic activity		Long-term depression;Axon guidance;Gastric acid secretion;Melanogenesis;Tight junction;Gap junction;Leukocyte transendothelial migration;Chemokine signaling pathway;Chagas disease;Progesterone-mediated oocyte maturation;Toxoplasmosis	ko04530,Tight junction;ko05142,Chagas disease;ko04360,Axon guidance;ko04670,Leukocyte transendothelial migration;ko04062,Chemokine signaling pathway;ko04730,Long-term depression;ko04914,Progesterone-mediated oocyte maturation;ko04540,Gap junction;ko05145,Toxoplasmosis;ko04971,Gastric acid secretion;ko04916,Melanogenesis
sp|P12110|CO6A2_HUMAN	Collagen alpha-2(VI) chain OS=Homo sapiens GN=COL6A2 PE=1 SV=4		up	3.43558	cellular component organization or biogenesis;developmental process;multicellular organismal process;cellular process;biological adhesion;response to stimulus;locomotion;metabolic process	extracellular region part;extracellular region;organelle;cell part;cell;organelle part;membrane-enclosed lumen	binding		ECM-receptor interaction;Focal adhesion;Protein digestion and absorption	ko04974,Protein digestion and absorption;ko04510,Focal adhesion;ko04512,ECM-receptor interaction
sp|Q14980|NUMA1_HUMAN	Nuclear mitotic apparatus protein 1 OS=Homo sapiens GN=NUMA1 PE=1 SV=2		up	3.43558	establishment of localization;cellular component organization or biogenesis;developmental process;localization;multicellular organismal process;cellular process	extracellular region part;extracellular region;organelle;cell part;cell;organelle part;membrane-enclosed lumen	structural molecule activity;binding
tr|A0A024R8Q1|A0A024R8Q1_HUMAN	Glucosidase, alpha acid (Pompe disease, glycogen storage disease type II), isoform CRA_a OS=Homo sapiens GN=GAA PE=3 SV=1	sp|P10253|LYAG_HUMAN	up	3.49945	response to stimulus;regulation of biological process;cellular component organization or biogenesis;developmental process;localization;metabolic process;biological regulation;multicellular organismal process;cellular process	extracellular region part;extracellular region;organelle;cell part;cell;organelle part;membrane-enclosed lumen	binding;catalytic activity	Carbohydrate transport and metabolism ;	Metabolic pathways;Lysosome;Starch and sucrose metabolism;Galactose metabolism	ko00052,Galactose metabolism;ko00500,Starch and sucrose metabolism;ko01100,Metabolic pathways;ko04142,Lysosome
tr|W8QRJ0|W8QRJ0_HUMAN	Lysyl oxidase-like 2 protein isoform b (Fragment) OS=Homo sapiens GN=LOXL2 PE=2 SV=1	sp|Q9Y4K0|LOXL2_HUMAN;tr|W6I206|W6I206_HUMAN	up	3.56451	regulation of biological process;establishment of localization;cellular component organization or biogenesis;positive regulation of biological process;developmental process;multicellular organismal process;cellular process;cell proliferation;response to stimulus;biological adhesion;negative regulation of biological process;localization;locomotion;metabolic process;biological regulation	extracellular region part;extracellular region;organelle;cell part;cell;organelle part;membrane-enclosed lumen	electron carrier activity;molecular transducer activity;protein binding transcription factor activity;binding;catalytic activity
tr|J3KMX3|J3KMX3_HUMAN	Alpha-fetoprotein OS=Homo sapiens GN=AFP PE=1 SV=1	sp|P02771|FETA_HUMAN	up	3.7325	reproductive process;reproduction;regulation of biological process;establishment of localization;developmental process;rhythmic process;multicellular organismal process;cellular process;response to stimulus;signaling;localization;biological regulation;metabolic process	extracellular region part;extracellular region;cell part;cell	binding		Aminoacyl-tRNA biosynthesis	ko00970,Aminoacyl-tRNA biosynthesis
sp|P07108|ACBP_HUMAN	Acyl-CoA-binding protein OS=Homo sapiens GN=DBI PE=1 SV=2		up	3.80189	regulation of biological process;multi-organism process;establishment of localization;positive regulation of biological process;developmental process;multicellular organismal process;cellular process;response to stimulus;signaling;localization;biological regulation;metabolic process	extracellular region part;extracellular region;organelle;macromolecular complex;cell part;cell;organelle part	enzyme regulator activity;binding	Lipid transport and metabolism ;	PPAR signaling pathway	ko03320,PPAR signaling pathway
tr|E9PD53|E9PD53_HUMAN	Structural maintenance of chromosomes protein OS=Homo sapiens GN=SMC4 PE=1 SV=1	tr|B3KXX5|B3KXX5_HUMAN	up	3.83707	cellular component organization or biogenesis;cellular process	organelle;macromolecular complex;cell part;cell;organelle part;membrane-enclosed lumen	binding	Cell cycle control, cell division, chromosome partitioning ;	Cell cycle - yeast	ko04111,Cell cycle - yeast
tr|A8K586|A8K586_HUMAN	AP-3 complex subunit beta OS=Homo sapiens PE=2 SV=1	tr|A0A0S2Z5J4|A0A0S2Z5J4_HUMAN;sp|O00203|AP3B1_HUMAN	up	3.94457	immune system process;regulation of biological process;establishment of localization;cellular component organization or biogenesis;positive regulation of biological process;developmental process;multicellular organismal process;cellular process;pigmentation;response to stimulus;signaling;localization;biological regulation	organelle;macromolecular complex;cell part;cell;organelle part	binding	Intracellular trafficking, secretion, and vesicular transport ;	Lysosome	ko04142,Lysosome
sp|Q14112|NID2_HUMAN	Nidogen-2 OS=Homo sapiens GN=NID2 PE=1 SV=3		up	4.01791	biological adhesion;cellular component organization or biogenesis;cellular process	extracellular region part;extracellular region;organelle;cell part;cell	binding
sp|Q9NR45|SIAS_HUMAN	Sialic acid synthase OS=Homo sapiens GN=NANS PE=1 SV=2		up	4.13047	metabolic process;cellular process	extracellular region part;extracellular region;organelle;cell part;cell	catalytic activity	Cell wall/membrane/envelope biogenesis ;	Metabolic pathways;Amino sugar and nucleotide sugar metabolism	ko00520,Amino sugar and nucleotide sugar metabolism;ko01100,Metabolic pathways
tr|V9HWC9|V9HWC9_HUMAN	Superoxide dismutase [Cu-Zn] OS=Homo sapiens GN=HEL-S-44 PE=2 SV=1	sp|P00441|SODC_HUMAN	up	4.16869	reproduction;multi-organism process;positive regulation of biological process;developmental process;multicellular organismal process;cellular process;growth;signaling;negative regulation of biological process;biological regulation;metabolic process;death;reproductive process;immune system process;regulation of biological process;cellular component organization or biogenesis;establishment of local…	extracellular region part;organelle;cell part;membrane-enclosed lumen;extracellular region;cell;macromolecular complex;organelle part	binding;catalytic activity;antioxidant activity	Inorganic ion transport and metabolism ;	Amyotrophic lateral sclerosis (ALS);Prion diseases;Huntington's disease;Peroxisome	ko04146,Peroxisome;ko05016,Huntington's disease;ko05020,Prion diseases;ko05014,Amyotrophic lateral sclerosis (ALS)
sp|O15031|PLXB2_HUMAN	Plexin-B2 OS=Homo sapiens GN=PLXNB2 PE=1 SV=3		up	4.32514	regulation of biological process;cellular component organization or biogenesis;positive regulation of biological process;developmental process;multicellular organismal process;cellular process;cell proliferation;biological adhesion;negative regulation of biological process;biological regulation;metabolic process	extracellular region part;extracellular region;organelle;macromolecular complex;cell part;cell	molecular transducer activity;binding		Axon guidance	ko04360,Axon guidance
tr|D9IAI1|D9IAI1_HUMAN	Epididymis secretory protein Li 34 OS=Homo sapiens GN=PEBP1 PE=2 SV=1	sp|P30086|PEBP1_HUMAN	up	4.40555	reproductive process;reproduction;immune system process;regulation of biological process;cellular component organization or biogenesis;positive regulation of biological process;developmental process;multicellular organismal process;cellular process;response to stimulus;signaling;negative regulation of biological process;locomotion;biological regulation;metabolic process	synapse part;synapse;extracellular region part;extracellular region;organelle;cell part;cell;organelle part	enzyme regulator activity;binding	General function prediction only ;
tr|D2JYH4|D2JYH4_HUMAN	Actin, alpha 2, smooth muscle, aorta OS=Homo sapiens GN=ACTA2 PE=3 SV=1	sp|P62736|ACTA_HUMAN	up	4.52898	regulation of biological process;multi-organism process;cellular component organization or biogenesis;positive regulation of biological process;developmental process;multicellular organismal process;cellular process;response to stimulus;negative regulation of biological process;biological regulation;metabolic process;death	extracellular region part;extracellular region;organelle;macromolecular complex;cell part;cell;organelle part	structural molecule activity;binding;catalytic activity	Cytoskeleton ;	Vascular smooth muscle contraction	ko04270,Vascular smooth muscle contraction
sp|Q7Z7G0|TARSH_HUMAN	Target of Nesh-SH3 OS=Homo sapiens GN=ABI3BP PE=1 SV=1		up	4.52898	biological adhesion;regulation of biological process;cellular component organization or biogenesis;positive regulation of biological process;biological regulation;cellular process	extracellular region part;extracellular region	binding
tr|A0A024R994|A0A024R994_HUMAN	Copine III, isoform CRA_a OS=Homo sapiens GN=CPNE3 PE=4 SV=1	sp|O75131|CPNE3_HUMAN	up	4.57088	response to stimulus;regulation of biological process;establishment of localization;positive regulation of biological process;locomotion;localization;metabolic process;biological regulation;cellular process	extracellular region part;extracellular region;organelle;cell part;cell	transporter activity;binding;catalytic activity		Vascular smooth muscle contraction;Long-term potentiation;Focal adhesion;Phototransduction - fly;Wnt signaling pathway;VEGF signaling pathway;Natural killer cell mediated cytotoxicity;Leukocyte transendothelial migration;Pancreatic secretion;Long-term depression;Cell adhesion molecules (CAMs);Gastric acid secretion;Glioma;Melanogenesis;MAPK signaling pathway;Tight junction;Gap junction;ErbB signa…	ko04370,VEGF signaling pathway;ko04972,Pancreatic secretion;ko05214,Glioma;ko04530,Tight junction;ko05200,Pathways in cancer;ko04670,Leukocyte transendothelial migration;ko04730,Long-term depression;ko05020,Prion diseases;ko04510,Focal adhesion;ko04540,Gap junction;ko04012,ErbB signaling pathway;ko04070,Phosphatidylinositol signaling system;ko04514,Cell adhesion molecules (CAMs);ko04666,Fc gamma …
tr|B2R6I6|B2R6I6_HUMAN	cDNA, FLJ92965, highly similar to Homo sapiens stanniocalcin 1 (STC1), mRNA OS=Homo sapiens PE=2 SV=1	sp|P52823|STC1_HUMAN	up	4.61318	reproductive process;reproduction;regulation of biological process;multi-organism process;establishment of localization;cellular component organization or biogenesis;positive regulation of biological process;developmental process;multicellular organismal process;cellular process;response to stimulus;growth;negative regulation of biological process;localization;locomotion;biological regulation	extracellular region part;extracellular region;organelle;cell part;cell	binding
tr|A0A0F7G8J1|A0A0F7G8J1_HUMAN	Plasminogen OS=Homo sapiens GN=PLG PE=2 SV=1		up	4.61318	positive regulation of biological process;developmental process;multicellular organismal process;cellular process;growth;negative regulation of biological process;metabolic process;biological regulation;immune system process;regulation of biological process;cellular component organization or biogenesis;establishment of localization;cell proliferation;biological adhesion;response to stimulus;local…	extracellular region part;extracellular region;organelle;cell part;cell;organelle part;membrane-enclosed lumen	binding;catalytic activity	Posttranslational modification, protein turnover, chaperones ;	Complement and coagulation cascades;Staphylococcus aureus infection;Neuroactive ligand-receptor interaction	ko04080,Neuroactive ligand-receptor interaction;ko05150,Staphylococcus aureus infection;ko04610,Complement and coagulation cascades
sp|Q9HCU0|CD248_HUMAN	Endosialin OS=Homo sapiens GN=CD248 PE=1 SV=1		up	4.87529	immune system process;regulation of biological process;positive regulation of biological process;developmental process;multicellular organismal process;cellular process;cell proliferation;localization;locomotion;biological regulation;death	extracellular region part;extracellular region;organelle;cell part;cell	binding
tr|C9JVY5|C9JVY5_HUMAN	A-kinase anchor protein 2 (Fragment) OS=Homo sapiens GN=AKAP2 PE=1 SV=1		up	4.9204	regulation of biological process;cellular component organization or biogenesis;developmental process;biological regulation;cellular process	cell part;cell
tr|A0A024R1U8|A0A024R1U8_HUMAN	Insulin-like growth factor binding protein 4, isoform CRA_a OS=Homo sapiens GN=IGFBP4 PE=4 SV=1	sp|P22692|IBP4_HUMAN	up	5.01187	regulation of biological process;cellular component organization or biogenesis;positive regulation of biological process;developmental process;multicellular organismal process;cellular process;cell proliferation;response to stimulus;growth;signaling;negative regulation of biological process;biological regulation;metabolic process	extracellular region part;extracellular region;cell part;cell	binding		p53 signaling pathway	ko04115,p53 signaling pathway
sp|P13645|K1C10_HUMAN	Keratin, type I cytoskeletal 10 OS=Homo sapiens GN=KRT10 PE=1 SV=6		up	5.05825	response to stimulus;developmental process;multicellular organismal process;cellular process	extracellular region part;extracellular region;organelle;macromolecular complex;cell part;cell;organelle part	structural molecule activity
tr|Q5VY30|Q5VY30_HUMAN	Retinol binding protein 4, plasma, isoform CRA_b OS=Homo sapiens GN=RBP4 PE=1 SV=2	sp|P02753|RET4_HUMAN	up	5.05825	reproductive process;reproduction;immune system process;regulation of biological process;establishment of localization;positive regulation of biological process;developmental process;multicellular organismal process;cellular process;cell proliferation;response to stimulus;growth;signaling;negative regulation of biological process;localization;biological regulation;metabolic process	extracellular region part;extracellular region;organelle;macromolecular complex;cell part;cell	transporter activity;binding
sp|P16070|CD44_HUMAN	CD44 antigen OS=Homo sapiens GN=CD44 PE=1 SV=3	tr|B4DN59|B4DN59_HUMAN;tr|A8K309|A8K309_HUMAN;tr|H0YD13|H0YD13_HUMAN	up	5.19996	reproduction;positive regulation of biological process;developmental process;multicellular organismal process;cellular process;signaling;negative regulation of biological process;metabolic process;biological regulation;death;immune system process;reproductive process;regulation of biological process;cellular component organization or biogenesis;response to stimulus;biological adhesion;locomotion;…	extracellular region part;extracellular region;organelle;macromolecular complex;cell part;cell	molecular transducer activity;binding;catalytic activity		Shigellosis;ECM-receptor interaction;Hematopoietic cell lineage	ko04512,ECM-receptor interaction;ko05131,Shigellosis;ko04640,Hematopoietic cell lineage
sp|Q07812|BAX_HUMAN	Apoptosis regulator BAX OS=Homo sapiens GN=BAX PE=1 SV=1		up	5.19996	nitrogen utilization;reproduction;positive regulation of biological process;developmental process;multicellular organismal process;cellular process;pigmentation;signaling;viral reproduction;negative regulation of biological process;metabolic process;biological regulation;death;reproductive process;immune system process;regulation of biological process;cellular component organization or biogenesis…	extracellular region part;extracellular region;organelle;macromolecular complex;cell part;cell;organelle part	enzyme regulator activity;molecular transducer activity;transporter activity;binding;nucleic acid binding transcription factor activity		Colorectal cancer;Amyotrophic lateral sclerosis (ALS);p53 signaling pathway;Apoptosis;Huntington's disease;Protein processing in endoplasmic reticulum;Neurotrophin signaling pathway;Pathways in cancer;Prion diseases	ko05200,Pathways in cancer;ko05016,Huntington's disease;ko05020,Prion diseases;ko04115,p53 signaling pathway;ko04210,Apoptosis;ko04722,Neurotrophin signaling pathway;ko05210,Colorectal cancer;ko05014,Amyotrophic lateral sclerosis (ALS);ko04141,Protein processing in endoplasmic reticulum
tr|Q5HYM3|Q5HYM3_HUMAN	Oxysterol-binding protein OS=Homo sapiens GN=DKFZp686C0249 PE=2 SV=1		up	5.19996	regulation of biological process;establishment of localization;positive regulation of biological process;developmental process;cellular process;response to stimulus;signaling;negative regulation of biological process;localization;locomotion;biological regulation;metabolic process	organelle;cell part;cell;organelle part	transporter activity;binding
tr|B4DKY1|B4DKY1_HUMAN	Cysteine--tRNA ligase, cytoplasmic OS=Homo sapiens GN=CARS PE=1 SV=1		up	5.54626	metabolic process;cellular process	cell part;cell	binding;catalytic activity	Translation, ribosomal structure and biogenesis ;	Aminoacyl-tRNA biosynthesis	ko00970,Aminoacyl-tRNA biosynthesis
tr|A0A075B7B1|A0A075B7B1_HUMAN	Desmuslin, isoform CRA_a OS=Homo sapiens GN=SYNM PE=1 SV=1		up	5.64937	cellular component organization or biogenesis;cellular process	organelle;macromolecular complex;cell part;cell;organelle part	structural molecule activity;binding
sp|Q16270|IBP7_HUMAN	Insulin-like growth factor-binding protein 7 OS=Homo sapiens GN=IGFBP7 PE=1 SV=1		up	5.7544	reproductive process;reproduction;regulation of biological process;multi-organism process;cellular component organization or biogenesis;developmental process;multicellular organismal process;cellular process;cell proliferation;response to stimulus;biological adhesion;growth;negative regulation of biological process;biological regulation;metabolic process	extracellular region part;extracellular region;organelle	binding
tr|B4DK26|B4DK26_HUMAN	cDNA FLJ61301, highly similar to CD276 antigen OS=Homo sapiens PE=2 SV=1	tr|A8K9J6|A8K9J6_HUMAN;tr|A0A0C4DGH0|A0A0C4DGH0_HUMAN;sp|Q5ZPR3|CD276_HUMAN	up	5.91562	immune system process;regulation of biological process;positive regulation of biological process;developmental process;multicellular organismal process;cellular process;cell proliferation;response to stimulus;negative regulation of biological process;biological regulation;metabolic process	extracellular region part;extracellular region;organelle;cell part;cell	binding		Cell adhesion molecules (CAMs)	ko04514,Cell adhesion molecules (CAMs)
tr|A0A0S2Z3Y1|A0A0S2Z3Y1_HUMAN	Lectin galactoside-binding soluble 3 binding protein isoform 1 (Fragment) OS=Homo sapiens GN=LGALS3BP PE=2 SV=1	sp|Q08380|LG3BP_HUMAN	up	6.25173	regulation of biological process;establishment of localization;cellular component organization or biogenesis;cellular process;biological adhesion;response to stimulus;signaling;localization;biological regulation	extracellular region part;extracellular region;organelle;cell part;cell	molecular transducer activity;binding		Salivary secretion	ko04970,Salivary secretion
tr|C9J4T6|C9J4T6_HUMAN	C-X-C motif chemokine OS=Homo sapiens GN=CXCL8 PE=1 SV=1	tr|A0A024RDA5|A0A024RDA5_HUMAN;sp|P10145|IL8_HUMAN	up	6.25173	reproduction;multi-organism process;positive regulation of biological process;developmental process;multicellular organismal process;cellular process;signaling;viral reproduction;negative regulation of biological process;metabolic process;biological regulation;reproductive process;immune system process;regulation of biological process;cellular component organization or biogenesis;establishment of…	extracellular region part;extracellular region;cell part;cell	binding		Toll-like receptor signaling pathway;Shigellosis;NOD-like receptor signaling pathway;Cytokine-cytokine receptor interaction;Malaria;RIG-I-like receptor signaling pathway;Hepatitis C;Chemokine signaling pathway;Chagas disease;Pathways in cancer;Epithelial cell signaling in Helicobacter pylori infection;Amoebiasis;Bladder cancer	ko04621,NOD-like receptor signaling pathway;ko05144,Malaria;ko05142,Chagas disease;ko05160,Hepatitis C;ko05200,Pathways in cancer;ko04062,Chemokine signaling pathway;ko04620,Toll-like receptor signaling pathway;ko05131,Shigellosis;ko04622,RIG-I-like receptor signaling pathway;ko05120,Epithelial cell signaling in Helicobacter pylori infection;ko05146,Amoebiasis;ko05219,Bladder cancer;ko04060,Cytok…
sp|Q16891|MIC60_HUMAN	MICOS complex subunit MIC60 OS=Homo sapiens GN=IMMT PE=1 SV=1	tr|B9A067|B9A067_HUMAN;tr|B4DQY2|B4DQY2_HUMAN;tr|B4DKR1|B4DKR1_HUMAN	up	6.36796	cellular component organization or biogenesis;biological regulation;cellular process	cell part;cell	binding
sp|P35659|DEK_HUMAN	Protein DEK OS=Homo sapiens GN=DEK PE=1 SV=1		up	6.60693	reproductive process;reproduction;regulation of biological process;positive regulation of biological process;cellular process;response to stimulus;signaling;viral reproduction;biological regulation;metabolic process	organelle;cell part;cell;organelle part;membrane-enclosed lumen	binding
sp|Q6EMK4|VASN_HUMAN	Vasorin OS=Homo sapiens GN=VASN PE=1 SV=1		up	6.60693	regulation of biological process;cellular component organization or biogenesis;developmental process;multicellular organismal process;cellular process;response to stimulus;signaling;negative regulation of biological process;biological regulation	extracellular region part;extracellular region;organelle;cell part;cell;organelle part	binding	Function unknown ;	Axon guidance	ko04360,Axon guidance
tr|Q6NZX3|Q6NZX3_HUMAN	5'-nucleotidase, ecto (CD73) OS=Homo sapiens GN=NT5E PE=2 SV=1	tr|Q53Z63|Q53Z63_HUMAN;tr|B2RBH2|B2RBH2_HUMAN;sp|P21589|5NTD_HUMAN	up	6.66807	regulation of biological process;positive regulation of biological process;developmental process;multicellular organismal process;cellular process;response to stimulus;biological adhesion;negative regulation of biological process;biological regulation;metabolic process	extracellular region part;extracellular region;organelle;cell part;cell	binding;catalytic activity	Nucleotide transport and metabolism ;	Metabolic pathways;Nicotinate and nicotinamide metabolism;Purine metabolism;Biosynthesis of secondary metabolites;Pyrimidine metabolism	ko00240,Pyrimidine metabolism;ko00760,Nicotinate and nicotinamide metabolism;ko01110,Biosynthesis of secondary metabolites;ko01100,Metabolic pathways;ko00230,Purine metabolism
sp|Q8IVL6|P3H3_HUMAN	Prolyl 3-hydroxylase 3 OS=Homo sapiens GN=P3H3 PE=1 SV=1		up	6.98232	cell proliferation;regulation of biological process;cellular component organization or biogenesis;negative regulation of biological process;metabolic process;biological regulation;cellular process	organelle;cell part;cell;organelle part;membrane-enclosed lumen	binding;catalytic activity
tr|Q75MH2|Q75MH2_HUMAN	IL-6 protein OS=Homo sapiens GN=IL6 PE=2 SV=1	tr|H9C875|H9C875_HUMAN;tr|B5MCZ3|B5MCZ3_HUMAN;sp|P05231|IL6_HUMAN	up	7.11214	multi-organism process;positive regulation of biological process;developmental process;multicellular organismal process;cellular process;growth;signaling;negative regulation of biological process;metabolic process;biological regulation;death;immune system process;regulation of biological process;cellular component organization or biogenesis;establishment of localization;rhythmic process;cell prol…	extracellular region part;extracellular region;macromolecular complex;cell part;cell	binding		Toll-like receptor signaling pathway;NOD-like receptor signaling pathway;Cytokine-cytokine receptor interaction;Malaria;Cytosolic DNA-sensing pathway;Hypertrophic cardiomyopathy (HCM);Graft-versus-host disease;Intestinal immune network for IgA production;Hematopoietic cell lineage;Chagas disease;Pathways in cancer;Amoebiasis;Prion diseases;Jak-STAT signaling pathway	ko04621,NOD-like receptor signaling pathway;ko04672,Intestinal immune network for IgA production;ko05144,Malaria;ko05410,Hypertrophic cardiomyopathy (HCM);ko05142,Chagas disease;ko04623,Cytosolic DNA-sensing pathway;ko05200,Pathways in cancer;ko04620,Toll-like receptor signaling pathway;ko05020,Prion diseases;ko05332,Graft-versus-host disease;ko05146,Amoebiasis;ko04060,Cytokine-cytokine receptor …
tr|Q7Z3X3|Q7Z3X3_HUMAN	N-acetylglucosamine-6-sulfatase OS=Homo sapiens GN=DKFZp686E12166 PE=2 SV=1	tr|H7C3P4|H7C3P4_HUMAN;tr|F6S8M0|F6S8M0_HUMAN;tr|B4E284|B4E284_HUMAN;tr|B4DTT0|B4DTT0_HUMAN;tr|A8K6V6|A8K6V6_HUMAN;tr|A0A024RBC5|A0A024RBC5_HUMAN;sp|P15586|GNS_HUMAN	up	7.17794	metabolic process;cellular process	extracellular region part;extracellular region;organelle;cell part;cell;organelle part;membrane-enclosed lumen	binding;catalytic activity	Inorganic ion transport and metabolism ;	Metabolic pathways;Glycosaminoglycan degradation;Lysosome	ko00531,Glycosaminoglycan degradation;ko01100,Metabolic pathways;ko04142,Lysosome
sp|P26022|PTX3_HUMAN	Pentraxin-related protein PTX3 OS=Homo sapiens GN=PTX3 PE=1 SV=3		up	7.51623	reproduction;multi-organism process;positive regulation of biological process;developmental process;multicellular organismal process;cellular process;viral reproduction;negative regulation of biological process;metabolic process;biological regulation;immune system process;reproductive process;regulation of biological process;cellular component organization or biogenesis;establishment of localizat…	extracellular region part;extracellular region;organelle;cell part;cell	binding;nucleic acid binding transcription factor activity		Nitrogen metabolism	ko00910,Nitrogen metabolism
tr|V9HWI3|V9HWI3_HUMAN	Cathepsin D (Lysosomal aspartyl peptidase), isoform CRA_a OS=Homo sapiens GN=HEL-S-130P PE=2 SV=1	tr|A0A1B0GWE8|A0A1B0GWE8_HUMAN;tr|A0A1B0GV23|A0A1B0GV23_HUMAN;sp|P07339|CATD_HUMAN;tr|A0A1B0GVD5|A0A1B0GVD5_HUMAN	up	8.01678	response to stimulus;immune system process;cellular component organization or biogenesis;developmental process;metabolic process;multicellular organismal process;cellular process	extracellular region part;extracellular region;organelle;cell part;cell;organelle part;membrane-enclosed lumen	binding;catalytic activity		Lysosome	ko04142,Lysosome
tr|A0A140VJI7|A0A140VJI7_HUMAN	Testicular tissue protein Li 61 OS=Homo sapiens PE=2 SV=1	sp|Q16610|ECM1_HUMAN	up	8.09096	immune system process;regulation of biological process;positive regulation of biological process;developmental process;multicellular organismal process;cellular process;cell proliferation;response to stimulus;signaling;negative regulation of biological process;localization;locomotion;biological regulation;metabolic process	extracellular region part;extracellular region;organelle	molecular transducer activity;binding
tr|A0A024R6R4|A0A024R6R4_HUMAN	Matrix metallopeptidase 2 (Gelatinase A, 72kDa gelatinase, 72kDa type IV collagenase), isoform CRA_a OS=Homo sapiens GN=MMP2 PE=3 SV=1	sp|P08253|MMP2_HUMAN	up	8.3946	reproduction;multi-organism process;positive regulation of biological process;developmental process;multicellular organismal process;cellular process;signaling;negative regulation of biological process;metabolic process;biological regulation;death;reproductive process;immune system process;regulation of biological process;cellular component organization or biogenesis;rhythmic process;response to …	extracellular region part;extracellular region;organelle;cell part;cell;organelle part	binding;catalytic activity		Leukocyte transendothelial migration;GnRH signaling pathway;Pathways in cancer;Bladder cancer	ko04912,GnRH signaling pathway;ko05200,Pathways in cancer;ko04670,Leukocyte transendothelial migration;ko05219,Bladder cancer
sp|Q13740|CD166_HUMAN	CD166 antigen OS=Homo sapiens GN=ALCAM PE=1 SV=2		up	8.47227	immune system process;regulation of biological process;cellular component organization or biogenesis;developmental process;multicellular organismal process;cellular process;response to stimulus;biological adhesion;growth;signaling;locomotion;biological regulation	extracellular region part;extracellular region;organelle;macromolecular complex;cell part;cell	binding		Cell adhesion molecules (CAMs)	ko04514,Cell adhesion molecules (CAMs)
tr|A0A140VKF3|A0A140VKF3_HUMAN	Testis tissue sperm-binding protein Li 70n OS=Homo sapiens PE=2 SV=1	sp|P36955|PEDF_HUMAN	up	8.62979	reproduction;positive regulation of biological process;developmental process;multicellular organismal process;cellular process;negative regulation of biological process;biological regulation;metabolic process;reproductive process;regulation of biological process;cellular component organization or biogenesis;rhythmic process;cell proliferation;response to stimulus;locomotion;localization	extracellular region part;extracellular region;organelle;cell part;cell	enzyme regulator activity;binding	Posttranslational modification, protein turnover, chaperones ;	Complement and coagulation cascades	ko04610,Complement and coagulation cascades
sp|Q9UJ70|NAGK_HUMAN	N-acetyl-D-glucosamine kinase OS=Homo sapiens GN=NAGK PE=1 SV=4		up	8.87156	metabolic process;cellular process	extracellular region part;extracellular region;organelle	binding;catalytic activity	Carbohydrate transport and metabolism ;	Amino sugar and nucleotide sugar metabolism	ko00520,Amino sugar and nucleotide sugar metabolism
sp|O00391|QSOX1_HUMAN	Sulfhydryl oxidase 1 OS=Homo sapiens GN=QSOX1 PE=1 SV=3		up	11.272	response to stimulus;regulation of biological process;negative regulation of biological process;metabolic process;biological regulation;cellular process	extracellular region part;extracellular region;organelle;cell part;cell;organelle part	catalytic activity	Posttranslational modification, protein turnover, chaperones ; Energy production and conversion ;
sp|P10909|CLUS_HUMAN	Clusterin OS=Homo sapiens GN=CLU PE=1 SV=1		up	11.5878	reproduction;multi-organism process;positive regulation of biological process;developmental process;multicellular organismal process;cellular process;signaling;negative regulation of biological process;biological regulation;metabolic process;death;reproductive process;immune system process;regulation of biological process;cellular component organization or biogenesis;establishment of localization…	extracellular region part;organelle;cell part;membrane-enclosed lumen;extracellular region;cell;macromolecular complex;organelle part	binding;catalytic activity
tr|A8K2N0|A8K2N0_HUMAN	cDNA FLJ77835, highly similar to Homo sapiens complement component 1, s subcomponent (C1S), transcript variant 2, mRNA OS=Homo sapiens PE=2 SV=1	sp|P09871|C1S_HUMAN	up	11.695	immune system process;regulation of biological process;positive regulation of biological process;developmental process;multicellular organismal process;cellular process;response to stimulus;biological regulation;metabolic process	extracellular region part;extracellular region;organelle	binding;catalytic activity	Posttranslational modification, protein turnover, chaperones ;	Complement and coagulation cascades;Staphylococcus aureus infection;Systemic lupus erythematosus	ko05322,Systemic lupus erythematosus;ko05150,Staphylococcus aureus infection;ko04610,Complement and coagulation cascades
tr|F5H5D3|F5H5D3_HUMAN	Tubulin alpha chain OS=Homo sapiens GN=TUBA1C PE=1 SV=1		up	12.1339	response to stimulus;establishment of localization;cellular component organization or biogenesis;localization;metabolic process;cellular process	extracellular region part;extracellular region;organelle;macromolecular complex;cell part;cell;organelle part	structural molecule activity;binding;catalytic activity	Cytoskeleton ;	Phagosome;Gap junction;Pathogenic Escherichia coli infection	ko05130,Pathogenic Escherichia coli infection;ko04540,Gap junction;ko04145,Phagosome
sp|P12109|CO6A1_HUMAN	Collagen alpha-1(VI) chain OS=Homo sapiens GN=COL6A1 PE=1 SV=3		up	12.2462	cellular component organization or biogenesis;developmental process;multicellular organismal process;cellular process;biological adhesion;response to stimulus;locomotion;metabolic process	extracellular region part;extracellular region;organelle;cell part;cell;organelle part;membrane-enclosed lumen	binding		ECM-receptor interaction;Focal adhesion;Protein digestion and absorption	ko04974,Protein digestion and absorption;ko04510,Focal adhesion;ko04512,ECM-receptor interaction
sp|P19876|CXCL3_HUMAN	C-X-C motif chemokine 3 OS=Homo sapiens GN=CXCL3 PE=1 SV=1		up	12.3595	immune system process;regulation of biological process;multi-organism process;cellular component organization or biogenesis;positive regulation of biological process;developmental process;multicellular organismal process;cellular process;cell proliferation;response to stimulus;signaling;negative regulation of biological process;localization;locomotion;metabolic process;biological regulation	extracellular region part;extracellular region;cell part;cell	enzyme regulator activity;binding		Chemokine signaling pathway	ko04062,Chemokine signaling pathway
sp|P24592|IBP6_HUMAN	Insulin-like growth factor-binding protein 6 OS=Homo sapiens GN=IGFBP6 PE=1 SV=1	tr|F8VYK9|F8VYK9_HUMAN	up	12.3595	cell proliferation;response to stimulus;regulation of biological process;signaling;negative regulation of biological process;metabolic process;biological regulation;cellular process	extracellular region part;extracellular region;organelle;cell part;cell	binding		p53 signaling pathway	ko04115,p53 signaling pathway
tr|A0A024RDY3|A0A024RDY3_HUMAN	Lysosomal-associated membrane protein 1, isoform CRA_a OS=Homo sapiens GN=LAMP1 PE=3 SV=1	sp|P11279|LAMP1_HUMAN	up	12.7057	reproductive process;reproduction;immune system process;regulation of biological process;multi-organism process;establishment of localization;positive regulation of biological process;cellular process;cell killing;response to stimulus;viral reproduction;localization;locomotion;metabolic process;biological regulation;death	synapse part;synapse;extracellular region part;extracellular region;organelle;cell part;cell;organelle part	molecular transducer activity;binding		Phagosome;Lysosome	ko04145,Phagosome;ko04142,Lysosome
tr|A0A024R0S1|A0A024R0S1_HUMAN	Pregnancy specific beta-1-glycoprotein 5, isoform CRA_a OS=Homo sapiens GN=PSG5 PE=4 SV=1	sp|Q15238|PSG5_HUMAN;tr|M0R1G9|M0R1G9_HUMAN	up	13.9316	reproductive process;reproduction;multi-organism process;locomotion;localization;cellular process	extracellular region	binding
tr|E9PGN7|E9PGN7_HUMAN	Plasma protease C1 inhibitor OS=Homo sapiens GN=SERPING1 PE=1 SV=1		up	13.9316	immune system process;regulation of biological process;establishment of localization;positive regulation of biological process;developmental process;multicellular organismal process;cellular process;response to stimulus;negative regulation of biological process;localization;biological regulation;metabolic process	extracellular region part;extracellular region;organelle;cell part;cell;organelle part;membrane-enclosed lumen	enzyme regulator activity;binding	Posttranslational modification, protein turnover, chaperones ;	Complement and coagulation cascades	ko04610,Complement and coagulation cascades
sp|P51688|SPHM_HUMAN	N-sulphoglucosamine sulphohydrolase OS=Homo sapiens GN=SGSH PE=1 SV=1	tr|Q53GP1|Q53GP1_HUMAN	up	14.8594	metabolic process;cellular process	extracellular region part;extracellular region;organelle;cell part;cell;organelle part;membrane-enclosed lumen	binding;catalytic activity	Inorganic ion transport and metabolism ;	Metabolic pathways;Glycosaminoglycan degradation;Lysosome	ko00531,Glycosaminoglycan degradation;ko01100,Metabolic pathways;ko04142,Lysosome
sp|P09341|GROA_HUMAN	Growth-regulated alpha protein OS=Homo sapiens GN=CXCL1 PE=1 SV=1		up	14.9969	immune system process;regulation of biological process;multi-organism process;cellular component organization or biogenesis;positive regulation of biological process;developmental process;multicellular organismal process;cellular process;cell proliferation;response to stimulus;signaling;negative regulation of biological process;localization;locomotion;metabolic process;biological regulation	extracellular region part;extracellular region;cell part;cell	enzyme regulator activity;binding		Chemokine signaling pathway	ko04062,Chemokine signaling pathway
tr|D9ZGF2|D9ZGF2_HUMAN	Collagen, type VI, alpha 3 OS=Homo sapiens GN=COL6A3 PE=4 SV=1	sp|P12111|CO6A3_HUMAN	up	15.2757	regulation of biological process;cellular component organization or biogenesis;developmental process;multicellular organismal process;cellular process;response to stimulus;biological adhesion;locomotion;biological regulation;metabolic process	extracellular region part;extracellular region;organelle;cell part;cell;organelle part;membrane-enclosed lumen	enzyme regulator activity		ECM-receptor interaction;Focal adhesion;Protein digestion and absorption	ko04974,Protein digestion and absorption;ko04510,Focal adhesion;ko04512,ECM-receptor interaction
tr|Q6MZL2|Q6MZL2_HUMAN	Putative uncharacterized protein DKFZp686M0562 (Fragment) OS=Homo sapiens GN=DKFZp686M0562 PE=2 SV=1		up	15.5597	immune system process;regulation of biological process;establishment of localization;cellular component organization or biogenesis;positive regulation of biological process;cellular process;response to stimulus;negative regulation of biological process;localization;biological regulation;metabolic process	extracellular region part;extracellular region	binding;catalytic activity	Posttranslational modification, protein turnover, chaperones ;	Complement and coagulation cascades;Staphylococcus aureus infection	ko05150,Staphylococcus aureus infection;ko04610,Complement and coagulation cascades
tr|F5H6I0|F5H6I0_HUMAN	Beta-2-microglobulin OS=Homo sapiens GN=B2M PE=1 SV=2	tr|A6XND9|A6XND9_HUMAN;sp|P61769|B2MG_HUMAN	up	16.4437	immune system process;regulation of biological process;multi-organism process;establishment of localization;cellular component organization or biogenesis;positive regulation of biological process;developmental process;multicellular organismal process;cellular process;cell killing;response to stimulus;signaling;viral reproduction;localization;biological regulation;metabolic process;death	extracellular region part;organelle;cell part;membrane-enclosed lumen;extracellular region;cell;macromolecular complex;organelle part	binding		Antigen processing and presentation	ko04612,Antigen processing and presentation
tr|A0A0K0K1J1|A0A0K0K1J1_HUMAN	Cystatin OS=Homo sapiens GN=HEL-S-2 PE=2 SV=1	sp|P01034|CYTC_HUMAN	up	17.2187	reproduction;multi-organism process;positive regulation of biological process;developmental process;multicellular organismal process;cellular process;negative regulation of biological process;biological regulation;metabolic process;death;reproductive process;regulation of biological process;cellular component organization or biogenesis;rhythmic process;cell proliferation;response to stimulus	extracellular region part;extracellular region;organelle;cell part;cell;organelle part	enzyme regulator activity;binding		Salivary secretion	ko04970,Salivary secretion
tr|Q6FGX5|Q6FGX5_HUMAN	TIMP metallopeptidase inhibitor 1, isoform CRA_a OS=Homo sapiens GN=TIMP1 PE=2 SV=1	tr|B3KQF4|B3KQF4_HUMAN;sp|P01033|TIMP1_HUMAN	up	17.7011	regulation of biological process;establishment of localization;cellular component organization or biogenesis;positive regulation of biological process;developmental process;multicellular organismal process;cellular process;cell proliferation;response to stimulus;negative regulation of biological process;localization;biological regulation;metabolic process;death	extracellular region part;extracellular region;organelle;cell part;cell;organelle part;membrane-enclosed lumen	enzyme regulator activity;binding
tr|A8K2H4|A8K2H4_HUMAN	cDNA FLJ78235 OS=Homo sapiens PE=2 SV=1	tr|A0A024R374|A0A024R374_HUMAN;sp|P07858|CATB_HUMAN	up	18.0302	reproduction;multi-organism process;positive regulation of biological process;developmental process;multicellular organismal process;cellular process;signaling;viral reproduction;negative regulation of biological process;biological regulation;metabolic process;death;immune system process;reproductive process;regulation of biological process;cellular component organization or biogenesis;response t…	extracellular region part;extracellular region;organelle;cell part;cell;organelle part;membrane-enclosed lumen	binding;catalytic activity	Posttranslational modification, protein turnover, chaperones ;	Antigen processing and presentation;Lysosome	ko04612,Antigen processing and presentation;ko04142,Lysosome
tr|A1KY36|A1KY36_HUMAN	Cell proliferation-inducing protein 41 OS=Homo sapiens PE=2 SV=1	sp|P27658|CO8A1_HUMAN	up	18.197	regulation of biological process;cellular component organization or biogenesis;positive regulation of biological process;developmental process;multicellular organismal process;cellular process;cell proliferation;biological adhesion;biological regulation;metabolic process	extracellular region part;extracellular region;organelle;cell part;cell;organelle part;membrane-enclosed lumen	binding		Adipocytokine signaling pathway;PPAR signaling pathway;Type II diabetes mellitus	ko03320,PPAR signaling pathway;ko04930,Type II diabetes mellitus;ko04920,Adipocytokine signaling pathway
sp|Q6NUM9|RETST_HUMAN	All-trans-retinol 13,14-reductase OS=Homo sapiens GN=RETSAT PE=1 SV=2		up	21.4783	metabolic process;biological regulation;cellular process	organelle;cell part;cell;organelle part	catalytic activity	Secondary metabolites biosynthesis, transport and catabolism ;	Retinol metabolism	ko00830,Retinol metabolism
tr|A0A024RAM2|A0A024RAM2_HUMAN	Glutaredoxin (Thioltransferase), isoform CRA_c OS=Homo sapiens GN=GLRX PE=4 SV=1	sp|P35754|GLRX1_HUMAN	up	22.2844	reproductive process;reproduction;regulation of biological process;establishment of localization;positive regulation of biological process;developmental process;rhythmic process;multicellular organismal process;cellular process;response to stimulus;signaling;negative regulation of biological process;localization;biological regulation;metabolic process	extracellular region part;extracellular region;organelle;cell part;cell;organelle part;membrane-enclosed lumen	electron carrier activity;binding;catalytic activity	Posttranslational modification, protein turnover, chaperones ;
tr|Q5TZP0|Q5TZP0_HUMAN	Matrix metalloproteinase 1 (Interstitial collagenase) OS=Homo sapiens PE=2 SV=1	tr|Q53FK3|Q53FK3_HUMAN;sp|P03956|MMP1_HUMAN;tr|Q53G96|Q53G96_HUMAN;tr|B4DW26|B4DW26_HUMAN	up	25.5859	immune system process;regulation of biological process;cellular component organization or biogenesis;positive regulation of biological process;multicellular organismal process;cellular process;response to stimulus;viral reproduction;localization;locomotion;biological regulation;metabolic process	extracellular region part;extracellular region	binding;catalytic activity		Pathways in cancer;PPAR signaling pathway;Bladder cancer	ko03320,PPAR signaling pathway;ko05200,Pathways in cancer;ko05219,Bladder cancer
sp|P08254|MMP3_HUMAN	Stromelysin-1 OS=Homo sapiens GN=MMP3 PE=1 SV=2		up	42.8548	regulation of biological process;cellular component organization or biogenesis;positive regulation of biological process;multicellular organismal process;cellular process;response to stimulus;signaling;negative regulation of biological process;localization;locomotion;biological regulation;metabolic process	extracellular region part;extracellular region;organelle;macromolecular complex;cell part;cell	binding;catalytic activity
